# Supplementary material for: Diethyl 3,3′-[(3-fluoro­phen­yl)methyl­ene]bis­(1H-indole-2-carboxyl­ate)
Source: IUCrdata. 2020 Jul 10;5(Pt 7):x200912. doi: 10.1107/S2414314620009128 (PMC9462259; doi:10.1107/S2414314620009128)
Supplement: Supplementary file 1 [file x-05-x200912-sup1.cif]

##############################################################################
#                                                                            #
# This CIF contains the data for a data article accepted for                 #
# publication in IUCrData. It conforms to the requirements of                #
# Notes for Authors for IUCrData, and has been                               #
# peer reviewed under the auspices of IUCrData.                              #
#                                                                            #
# Full details of the Crystallographic Information File format               #
# are given in the paper "The Crystallographic Information File (CIF):       #
# a New Standard Archive File for Crystallography" by S. R. Hall, F. H.      #
# Allen and I. D. Brown [Acta Cryst. (1991), A47, 655-685].                  #
#                                                                            #
# The current version of the core CIF dictionary is obtainable from          #
# ftp://ftp.iucr.org/pub/cif_core.dic.                                       #
#                                                                            #
# Software is freely available for graphical display of the structure(s)     #
# in this CIF. For information consult the CIF software page                 #
# http://www.iucr.org/resources/cif/software.                                #
#                                                                            #
# This file may be used for bona fide research purposes within the           #
# scientific community so long as proper attribution is given to the data    # 
# article from which it was obtained.                                        #
#                                                                            #
##############################################################################
data_I
_database_code_depnum_ccdc_archive 'CCDC 2014000'
_audit_creation_method     SHELXL-97
_chemical_name_systematic
;
Diethyl 3,3'-[(3-fluorophenyl)methylene]bis(1<i>H</i>-indole-2-carboxylate)
;
_chemical_name_common     ?
_chemical_formula_moiety     'C29 H25 F N2 O4'
_chemical_formula_sum     'C29 H25 F N2 O4'
_chemical_formula_iupac     'C29 H25 F N2 O4'
_chemical_formula_weight     484.51
_chemical_melting_point     ?
_space_group_crystal_system     monoclinic
_space_group_name_H-M_alt     'P 21/n'
_space_group_name_Hall     '-P 2yn'
loop_
    _symmetry_equiv_pos_as_xyz
    'x,y,z'
    '1/2-x,1/2+y,1/2-z'
    '-x,-y,-z'
    '1/2+x,1/2-y,1/2+z'
_cell_length_a     8.9960(18)
_cell_length_b     15.921(3)
_cell_length_c     18.297(4)
_cell_angle_alpha     90.00
_cell_angle_beta     102.59(3)
_cell_angle_gamma     90.00
_cell_volume     2557.6(9)
_cell_formula_units_Z     4
_cell_measurement_reflns_used     25
_cell_measurement_theta_min     9
_cell_measurement_theta_max     12
_cell_measurement_temperature     293(2)
_exptl_crystal_description     block
_exptl_crystal_colour     colorless
_exptl_crystal_size_max     0.20
_exptl_crystal_size_mid     0.20
_exptl_crystal_size_min     0.10
_exptl_crystal_density_diffrn     1.258
_exptl_crystal_density_meas     ?
_exptl_crystal_density_method     'not measured'
_exptl_crystal_F_000     1016
_exptl_absorpt_coefficient_mu     0.089
_exptl_absorpt_correction_type     psi-scan
_exptl_absorpt_process_details
;
(North <i>et al.</i>,  1968)
;
_exptl_absorpt_correction_T_min     0.9824
_exptl_absorpt_correction_T_max     0.9911
_exptl_special_details     ?
_diffrn_ambient_temperature     293(2)
_diffrn_radiation_type     MoK\a
_diffrn_radiation_wavelength     0.71073
_diffrn_radiation_source     'fine-focus sealed tube'
_diffrn_radiation_monochromator     graphite
_diffrn_measurement_device_type     'Enraf--Nonius CAD-4'
_diffrn_measurement_method     \w/2\q
_diffrn_detector_area_resol_mean     ?
_diffrn_reflns_number     5000
_diffrn_reflns_av_R_equivalents     0.1308
_diffrn_reflns_av_sigmaI/netI     0.2485
_diffrn_reflns_theta_min     1.71
_diffrn_reflns_theta_max     25.37
_diffrn_reflns_theta_full     25.37
_diffrn_measured_fraction_theta_max     0.999
_diffrn_measured_fraction_theta_full     0.999
_diffrn_reflns_limit_h_min     0
_diffrn_reflns_limit_h_max     10
_diffrn_reflns_limit_k_min     0
_diffrn_reflns_limit_k_max     19
_diffrn_reflns_limit_l_min     -22
_diffrn_reflns_limit_l_max     21
_diffrn_standards_number     3
_diffrn_standards_interval_count     200
_diffrn_standards_interval_time     2h
_diffrn_standards_decay_%     1
_refine_special_details
;
 Refinement of F^2^ against ALL reflections.  The weighted R-factor wR and
 goodness of fit S are based on F^2^, conventional R-factors R are based
 on F, with F set to zero for negative F^2^. The threshold expression of
 F^2^ > 2sigma(F^2^) is used only for calculating R-factors(gt) etc. and is
 not relevant to the choice of reflections for refinement.  R-factors based
 on F^2^ are statistically about twice as large as those based on F, and R-
 factors based on ALL data will be even larger.
 H atoms were positioned geometrically with N---H = 0.86 \%A and C---H
= 0.93--0.98 \%A, and constrained to ride on their parent atoms. The
constraint <i>U</i>~iso~(H) = 1.2<i>U</i>~eq~(C,N) or 1.5<i>U</i>~eq~(methyl
C) was applied in all cases.
;
_reflns_number_total     4685
_reflns_number_gt     1424
_reflns_threshold_expression     I>2\s(I)
_refine_ls_structure_factor_coef     Fsqd
_refine_ls_matrix_type     full
_refine_ls_R_factor_all     0.3412
_refine_ls_R_factor_gt     0.1426
_refine_ls_wR_factor_gt     0.2527
_refine_ls_wR_factor_ref     0.3063
_refine_ls_goodness_of_fit_ref     1.296
_refine_ls_restrained_S_all     1.296
_refine_ls_number_reflns     4685
_refine_ls_number_parameters     319
_refine_ls_number_restraints     0
_refine_ls_hydrogen_treatment     mixed
_refine_ls_weighting_scheme     calc
_refine_ls_weighting_details
                 'calc w=1/[\s^2^(Fo^2^)+(0.0600P)^2^] where P=(Fo^2^+2Fc^2^)/3'
_atom_sites_solution_hydrogens     geom
_atom_sites_solution_primary     direct
_atom_sites_solution_secondary     difmap
_refine_ls_shift/su_max     0.009
_refine_ls_shift/su_mean     0.001
_refine_diff_density_max     0.561
_refine_diff_density_min     -0.715
_refine_ls_extinction_method     none
_refine_ls_extinction_coef     ?
loop_
    _atom_type_symbol
    _atom_type_description
    _atom_type_scat_dispersion_real
    _atom_type_scat_dispersion_imag
    _atom_type_scat_source
    'C' 'C' 0.0033 0.0016
                         'International Tables Vol C Tables 4.2.6.8 and 6.1.1.4'
    'H' 'H' 0.0000 0.0000
                         'International Tables Vol C Tables 4.2.6.8 and 6.1.1.4'
    'N' 'N' 0.0061 0.0033
                         'International Tables Vol C Tables 4.2.6.8 and 6.1.1.4'
    'O' 'O' 0.0106 0.0060
                         'International Tables Vol C Tables 4.2.6.8 and 6.1.1.4'
    'F' 'F' 0.0171 0.0103
                         'International Tables Vol C Tables 4.2.6.8 and 6.1.1.4'
_computing_data_collection
;
CAD-4 EXPRESS (Enraf--Nonius, 1994)
;
_computing_cell_refinement
;
CAD-4 EXPRESS (Enraf--Nonius, 1994)
;
_computing_data_reduction
;
XCAD4 (Harms & Wocadlo, 1995)
;
_computing_structure_solution
;
SHELXTL (Sheldrick, 2008)
;
_computing_structure_refinement
;
SHELXTL (Sheldrick, 2008)
;
_computing_molecular_graphics
;
SHELXTL (Sheldrick, 2008)
;
_computing_publication_material
;
SHELXTL (Sheldrick, 2008)
;
loop_
    _atom_site_type_symbol
    _atom_site_label
    _atom_site_fract_x
    _atom_site_fract_y
    _atom_site_fract_z
    _atom_site_U_iso_or_equiv
    _atom_site_adp_type
    _atom_site_calc_flag
    _atom_site_refinement_flags
    _atom_site_occupancy
    _atom_site_symmetry_multiplicity
    _atom_site_disorder_assembly
    _atom_site_disorder_group
    F F 0.5574(10) 0.2828(5) 0.1783(4) 0.154(4) Uani d . 1 1 . .
    O O1 0.1733(8) 0.0523(4) 0.5601(4) 0.080(2) Uani d . 1 1 . .
    N N1 0.0972(9) 0.0284(4) 0.4084(5) 0.063(2) Uani d . 1 1 . .
    H H1A 0.0468 -0.0028 0.4327 0.076 Uiso calc R 1 1 . .
    C C1 0.3860(9) 0.1906(5) 0.3962(5) 0.045(2) Uani d . 1 1 . .
    H H1B 0.4561 0.1763 0.4434 0.054 Uiso calc R 1 1 . .
    N N2 0.3321(8) 0.4124(4) 0.4463(4) 0.054(2) Uani d . 1 1 . .
    H H2A 0.3634 0.4597 0.4668 0.064 Uiso calc R 1 1 . .
    O O2 0.3615(8) 0.1390(4) 0.5478(4) 0.078(2) Uani d . 1 1 . .
    C C2 0.4782(11) 0.1845(6) 0.3395(6) 0.049(3) Uani d . 1 1 . .
    O O3 0.6571(7) 0.2781(3) 0.4797(3) 0.0609(19) Uani d . 1 1 . .
    C C3 0.5727(12) 0.1140(8) 0.3428(7) 0.094(5) Uani d . 1 1 . .
    H H3A 0.5770 0.0753 0.3812 0.112 Uiso calc R 1 1 . .
    O O4 0.6412(7) 0.4138(4) 0.5044(4) 0.071(2) Uani d . 1 1 . .
    C C4 0.659(2) 0.1009(11) 0.2907(12) 0.143(7) Uani d . 1 1 . .
    H H4A 0.7197 0.0531 0.2945 0.172 Uiso calc R 1 1 . .
    C C5 0.6584(19) 0.1558(11) 0.2334(11) 0.129(7) Uani d . 1 1 . .
    H H5A 0.7151 0.1471 0.1972 0.155 Uiso calc R 1 1 . .
    C C6 0.5694(16) 0.2231(10) 0.2335(7) 0.092(4) Uani d . 1 1 . .
    C C7 0.4733(12) 0.2417(7) 0.2840(6) 0.071(3) Uani d . 1 1 . .
    H H7A 0.4121 0.2893 0.2792 0.086 Uiso calc R 1 1 . .
    C C8 0.2671(10) 0.1236(5) 0.3855(6) 0.050(3) Uani d . 1 1 . .
    C C9 0.1838(10) 0.0882(5) 0.3150(6) 0.051(3) Uani d . 1 1 . .
    C C10 0.1875(12) 0.1021(6) 0.2409(7) 0.080(4) Uani d . 1 1 . .
    H H10A 0.2524 0.1420 0.2276 0.096 Uiso calc R 1 1 . .
    C C11 0.0911(12) 0.0547(7) 0.1867(6) 0.082(4) Uani d . 1 1 . .
    H H11A 0.0929 0.0626 0.1366 0.099 Uiso calc R 1 1 . .
    C C12 -0.0061(14) -0.0033(7) 0.2053(7) 0.088(4) Uani d . 1 1 . .
    H H12A -0.0678 -0.0341 0.1673 0.105 Uiso calc R 1 1 . .
    C C13 -0.0162(12) -0.0175(6) 0.2762(7) 0.077(3) Uani d . 1 1 . .
    H H13A -0.0844 -0.0565 0.2878 0.092 Uiso calc R 1 1 . .
    C C14 0.0816(11) 0.0295(6) 0.3329(7) 0.058(3) Uani d . 1 1 . .
    C C15 0.2065(11) 0.0855(6) 0.4391(6) 0.057(3) Uani d . 1 1 . .
    C C16 0.2487(12) 0.0887(6) 0.5223(7) 0.061(3) Uani d . 1 1 . .
    C C17 0.4070(12) 0.1489(9) 0.6278(6) 0.108(5) Uani d . 1 1 . .
    H H17A 0.3662 0.2010 0.6427 0.129 Uiso calc R 1 1 . .
    H H17B 0.3673 0.1029 0.6525 0.129 Uiso calc R 1 1 . .
    C C18 0.5630(13) 0.1500(7) 0.6483(7) 0.112 Uani d . 1 1 . .
    H H18A 0.5940 0.1565 0.7016 0.168 Uiso calc R 1 1 . .
    H H18B 0.6015 0.1960 0.6241 0.168 Uiso calc R 1 1 . .
    H H18C 0.6027 0.0982 0.6337 0.168 Uiso calc R 1 1 . .
    C C19 0.3282(9) 0.2778(5) 0.4087(5) 0.039(2) Uani d . 1 1 . .
    C C20 0.1817(11) 0.3129(5) 0.3856(5) 0.049(3) Uani d . 1 1 . .
    C C21 0.0406(12) 0.2819(6) 0.3459(6) 0.069(3) Uani d . 1 1 . .
    H H21A 0.0315 0.2268 0.3286 0.082 Uiso calc R 1 1 . .
    C C22 -0.0847(13) 0.3351(7) 0.3330(6) 0.077(4) Uani d . 1 1 . .
    H H22A -0.1789 0.3152 0.3073 0.092 Uiso calc R 1 1 . .
    C C23 -0.0710(13) 0.4196(7) 0.3585(6) 0.089(4) Uani d . 1 1 . .
    H H23A -0.1560 0.4544 0.3490 0.106 Uiso calc R 1 1 . .
    C C24 0.0652(12) 0.4502(6) 0.3968(6) 0.071(3) Uani d . 1 1 . .
    H H24A 0.0749 0.5056 0.4131 0.085 Uiso calc R 1 1 . .
    C C25 0.1893(11) 0.3958(5) 0.4105(5) 0.054(3) Uani d . 1 1 . .
    C C26 0.4231(11) 0.3414(5) 0.4456(5) 0.044(2) Uani d . 1 1 . .
    C C27 0.5740(11) 0.3489(5) 0.4795(5) 0.045(2) Uani d . 1 1 . .
    C C28 0.8156(10) 0.2802(6) 0.5124(6) 0.075(3) Uani d . 1 1 . .
    H H28A 0.8324 0.2942 0.5651 0.089 Uiso calc R 1 1 . .
    H H28B 0.8662 0.3218 0.4877 0.089 Uiso calc R 1 1 . .
    C C29 0.8750(12) 0.1962(7) 0.5028(6) 0.101(4) Uani d . 1 1 . .
    H H29A 0.9824 0.1948 0.5241 0.152 Uiso calc R 1 1 . .
    H H29B 0.8573 0.1830 0.4504 0.152 Uiso calc R 1 1 . .
    H H29C 0.8242 0.1557 0.5276 0.152 Uiso calc R 1 1 . .
loop_
    _atom_site_aniso_label
    _atom_site_aniso_U_11
    _atom_site_aniso_U_22
    _atom_site_aniso_U_33
    _atom_site_aniso_U_12
    _atom_site_aniso_U_13
    _atom_site_aniso_U_23
    F 0.256(10) 0.129(7) 0.088(6) -0.081(7) 0.063(6) -0.033(5)
    O1 0.085(6) 0.085(5) 0.073(6) -0.020(4) 0.022(4) 0.013(4)
    N1 0.076(6) 0.026(4) 0.088(7) -0.012(4) 0.016(6) -0.001(5)
    C1 0.050(6) 0.033(5) 0.053(7) -0.012(5) 0.011(5) 0.000(5)
    N2 0.058(5) 0.031(4) 0.065(6) -0.009(4) 0.001(5) -0.015(4)
    O2 0.081(5) 0.091(6) 0.060(5) -0.032(5) 0.014(4) -0.005(4)
    C2 0.057(7) 0.035(6) 0.065(8) -0.025(5) 0.033(6) -0.021(5)
    O3 0.068(5) 0.036(4) 0.072(5) 0.002(4) 0.001(4) -0.004(3)
    C3 0.068(8) 0.109(11) 0.117(12) -0.005(8) 0.049(8) -0.068(9)
    O4 0.079(5) 0.030(4) 0.093(5) -0.004(4) -0.008(4) -0.016(4)
    C4 0.132(15) 0.105(14) 0.18(2) -0.017(12) 0.016(15) -0.038(13)
    C5 0.132(14) 0.101(13) 0.169(19) -0.033(12) 0.065(14) -0.106(13)
    C6 0.113(11) 0.097(11) 0.066(10) -0.081(9) 0.022(9) -0.013(9)
    C7 0.079(8) 0.067(8) 0.077(9) -0.039(7) 0.036(7) -0.046(7)
    C8 0.062(7) 0.025(5) 0.061(7) -0.011(5) 0.013(6) -0.002(5)
    C9 0.063(7) 0.025(5) 0.069(8) -0.017(5) 0.023(6) -0.012(6)
    C10 0.104(9) 0.053(7) 0.077(9) -0.029(6) 0.009(8) -0.024(7)
    C11 0.097(9) 0.081(8) 0.070(9) -0.023(7) 0.021(7) -0.029(7)
    C12 0.105(10) 0.074(9) 0.084(10) -0.019(8) 0.023(9) -0.040(8)
    C13 0.084(8) 0.034(6) 0.112(10) -0.010(6) 0.019(8) -0.028(7)
    C14 0.063(7) 0.032(6) 0.076(9) 0.006(5) 0.006(7) -0.015(6)
    C15 0.069(7) 0.031(6) 0.067(8) 0.007(5) 0.010(7) -0.003(6)
    C16 0.053(7) 0.039(6) 0.094(10) -0.010(6) 0.022(7) 0.006(6)
    C17 0.062(8) 0.200(14) 0.058(9) -0.006(8) 0.008(7) -0.030(9)
    C18 0.112 0.112 0.112 0.000 0.024 0.000
    C19 0.041(6) 0.026(5) 0.049(6) -0.005(4) 0.010(5) -0.006(4)
    C20 0.065(7) 0.032(5) 0.047(6) -0.009(5) 0.008(6) -0.004(5)
    C21 0.072(8) 0.042(6) 0.085(9) -0.001(6) 0.003(7) -0.010(6)
    C22 0.089(9) 0.061(8) 0.070(8) -0.002(7) -0.008(7) -0.015(6)
    C23 0.086(9) 0.072(8) 0.098(10) 0.028(7) -0.002(8) -0.001(8)
    C24 0.068(8) 0.039(6) 0.097(9) -0.002(6) -0.003(7) -0.013(6)
    C25 0.054(7) 0.036(6) 0.063(7) -0.001(5) -0.007(6) 0.004(5)
    C26 0.053(6) 0.036(5) 0.044(6) 0.003(5) 0.009(5) -0.001(5)
    C27 0.060(7) 0.030(5) 0.042(6) 0.006(5) 0.001(5) -0.008(5)
    C28 0.053(7) 0.056(7) 0.100(9) 0.015(6) -0.016(7) 0.001(6)
    C29 0.097(9) 0.099(9) 0.104(10) 0.053(8) 0.012(8) -0.007(8)
_geom_special_details
;
 All esds (except the esd in the dihedral angle between two l.s. planes)
 are estimated using the full covariance matrix.  The cell esds are taken
 into account individually in the estimation of esds in distances, angles
 and torsion angles; correlations between esds in cell parameters are only
 used when they are defined by crystal symmetry.  An approximate (isotropic)
 treatment of cell esds is used for estimating esds involving l.s. planes.
;
loop_
    _geom_bond_atom_site_label_1
    _geom_bond_atom_site_label_2
    _geom_bond_site_symmetry_2
    _geom_bond_distance
    _geom_bond_publ_flag
    F C6 . 1.374(13) ?
    O1 C16 . 1.216(10) ?
    N1 C14 . 1.356(11) ?
    N1 C15 . 1.367(10) ?
    N1 H1A . 0.8600 ?
    C1 C2 . 1.464(11) ?
    C1 C8 . 1.492(10) ?
    C1 C19 . 1.517(10) ?
    C1 H1B . 0.9800 ?
    N2 C25 . 1.335(10) ?
    N2 C26 . 1.398(9) ?
    N2 H2A . 0.8600 ?
    O2 C16 . 1.297(10) ?
    O2 C17 . 1.440(11) ?
    C2 C7 . 1.359(13) ?
    C2 C3 . 1.401(13) ?
    O3 C27 . 1.351(9) ?
    O3 C28 . 1.421(9) ?
    C3 C4 . 1.370(18) ?
    C3 H3A . 0.9300 ?
    O4 C27 . 1.234(9) ?
    C4 C5 . 1.363(19) ?
    C4 H4A . 0.9300 ?
    C5 C6 . 1.339(18) ?
    C5 H5A . 0.9300 ?
    C6 C7 . 1.426(15) ?
    C7 H7A . 0.9300 ?
    C8 C15 . 1.364(11) ?
    C8 C9 . 1.457(12) ?
    C9 C10 . 1.382(12) ?
    C9 C14 . 1.400(11) ?
    C10 C11 . 1.389(12) ?
    C10 H10A . 0.9300 ?
    C11 C12 . 1.365(13) ?
    C11 H11A . 0.9300 ?
    C12 C13 . 1.339(13) ?
    C12 H12A . 0.9300 ?
    C13 C14 . 1.418(12) ?
    C13 H13A . 0.9300 ?
    C15 C16 . 1.488(13) ?
    C17 C18 . 1.371(12) ?
    C17 H17A . 0.9700 ?
    C17 H17B . 0.9700 ?
    C18 H18A . 0.9600 ?
    C18 H18B . 0.9600 ?
    C18 H18C . 0.9600 ?
    C19 C26 . 1.399(10) ?
    C19 C20 . 1.409(11) ?
    C20 C25 . 1.394(11) ?
    C20 C21 . 1.407(11) ?
    C21 C22 . 1.389(12) ?
    C21 H21A . 0.9300 ?
    C22 C23 . 1.420(12) ?
    C22 H22A . 0.9300 ?
    C23 C24 . 1.361(12) ?
    C23 H23A . 0.9300 ?
    C24 C25 . 1.392(11) ?
    C24 H24A . 0.9300 ?
    C26 C27 . 1.370(11) ?
    C28 C29 . 1.465(11) ?
    C28 H28A . 0.9700 ?
    C28 H28B . 0.9700 ?
    C29 H29A . 0.9600 ?
    C29 H29B . 0.9600 ?
    C29 H29C . 0.9600 ?
loop_
    _geom_angle_atom_site_label_1
    _geom_angle_atom_site_label_2
    _geom_angle_atom_site_label_3
    _geom_angle_site_symmetry_1
    _geom_angle_site_symmetry_3
    _geom_angle
    _geom_angle_publ_flag
    C14 N1 C15 . . 108.4(9) ?
    C14 N1 H1A . . 125.8 ?
    C15 N1 H1A . . 125.8 ?
    C2 C1 C8 . . 111.1(7) ?
    C2 C1 C19 . . 115.7(7) ?
    C8 C1 C19 . . 114.4(7) ?
    C2 C1 H1B . . 104.7 ?
    C8 C1 H1B . . 104.7 ?
    C19 C1 H1B . . 104.7 ?
    C25 N2 C26 . . 109.7(7) ?
    C25 N2 H2A . . 125.1 ?
    C26 N2 H2A . . 125.1 ?
    C16 O2 C17 . . 117.4(9) ?
    C7 C2 C3 . . 119.2(11) ?
    C7 C2 C1 . . 123.7(10) ?
    C3 C2 C1 . . 117.1(10) ?
    C27 O3 C28 . . 119.0(7) ?
    C4 C3 C2 . . 121.6(15) ?
    C4 C3 H3A . . 119.2 ?
    C2 C3 H3A . . 119.2 ?
    C3 C4 C5 . . 122.0(19) ?
    C3 C4 H4A . . 119.0 ?
    C5 C4 H4A . . 119.0 ?
    C6 C5 C4 . . 114.4(18) ?
    C6 C5 H5A . . 122.8 ?
    C4 C5 H5A . . 122.8 ?
    C5 C6 F . . 120.2(17) ?
    C5 C6 C7 . . 127.9(14) ?
    F C6 C7 . . 111.8(15) ?
    C2 C7 C6 . . 114.8(11) ?
    C2 C7 H7A . . 122.6 ?
    C6 C7 H7A . . 122.6 ?
    C15 C8 C9 . . 104.8(8) ?
    C15 C8 C1 . . 127.7(9) ?
    C9 C8 C1 . . 127.4(9) ?
    C10 C9 C14 . . 119.6(10) ?
    C10 C9 C8 . . 133.6(9) ?
    C14 C9 C8 . . 106.8(9) ?
    C11 C10 C9 . . 117.9(10) ?
    C11 C10 H10A . . 121.0 ?
    C9 C10 H10A . . 121.0 ?
    C12 C11 C10 . . 121.6(11) ?
    C12 C11 H11A . . 119.2 ?
    C10 C11 H11A . . 119.2 ?
    C13 C12 C11 . . 122.5(12) ?
    C13 C12 H12A . . 118.7 ?
    C11 C12 H12A . . 118.7 ?
    C12 C13 C14 . . 117.2(11) ?
    C12 C13 H13A . . 121.4 ?
    C14 C13 H13A . . 121.4 ?
    N1 C14 C9 . . 108.6(9) ?
    N1 C14 C13 . . 130.4(11) ?
    C9 C14 C13 . . 121.0(11) ?
    N1 C15 C8 . . 111.4(9) ?
    N1 C15 C16 . . 116.3(10) ?
    C8 C15 C16 . . 131.9(10) ?
    O1 C16 O2 . . 125.4(11) ?
    O1 C16 C15 . . 121.1(10) ?
    O2 C16 C15 . . 113.2(10) ?
    C18 C17 O2 . . 109.1(10) ?
    C18 C17 H17A . . 109.9 ?
    O2 C17 H17A . . 109.9 ?
    C18 C17 H17B . . 109.9 ?
    O2 C17 H17B . . 109.9 ?
    H17A C17 H17B . . 108.3 ?
    C17 C18 H18A . . 109.5 ?
    C17 C18 H18B . . 109.5 ?
    H18A C18 H18B . . 109.5 ?
    C17 C18 H18C . . 109.5 ?
    H18A C18 H18C . . 109.5 ?
    H18B C18 H18C . . 109.5 ?
    C26 C19 C20 . . 106.9(7) ?
    C26 C19 C1 . . 122.8(8) ?
    C20 C19 C1 . . 130.2(7) ?
    C25 C20 C21 . . 118.4(9) ?
    C25 C20 C19 . . 107.5(8) ?
    C21 C20 C19 . . 134.1(8) ?
    C22 C21 C20 . . 118.8(9) ?
    C22 C21 H21A . . 120.6 ?
    C20 C21 H21A . . 120.6 ?
    C21 C22 C23 . . 120.8(10) ?
    C21 C22 H22A . . 119.6 ?
    C23 C22 H22A . . 119.6 ?
    C24 C23 C22 . . 120.8(10) ?
    C24 C23 H23A . . 119.6 ?
    C22 C23 H23A . . 119.6 ?
    C23 C24 C25 . . 117.8(9) ?
    C23 C24 H24A . . 121.1 ?
    C25 C24 H24A . . 121.1 ?
    N2 C25 C24 . . 127.8(9) ?
    N2 C25 C20 . . 108.8(8) ?
    C24 C25 C20 . . 123.4(9) ?
    C27 C26 N2 . . 116.7(8) ?
    C27 C26 C19 . . 136.2(8) ?
    N2 C26 C19 . . 107.1(7) ?
    O4 C27 O3 . . 118.1(8) ?
    O4 C27 C26 . . 126.7(8) ?
    O3 C27 C26 . . 114.9(8) ?
    O3 C28 C29 . . 106.7(8) ?
    O3 C28 H28A . . 110.4 ?
    C29 C28 H28A . . 110.4 ?
    O3 C28 H28B . . 110.4 ?
    C29 C28 H28B . . 110.4 ?
    H28A C28 H28B . . 108.6 ?
    C28 C29 H29A . . 109.5 ?
    C28 C29 H29B . . 109.5 ?
    H29A C29 H29B . . 109.5 ?
    C28 C29 H29C . . 109.5 ?
    H29A C29 H29C . . 109.5 ?
    H29B C29 H29C . . 109.5 ?
loop_
    _geom_torsion_atom_site_label_1
    _geom_torsion_atom_site_label_2
    _geom_torsion_atom_site_label_3
    _geom_torsion_atom_site_label_4
    _geom_torsion_site_symmetry_1
    _geom_torsion_site_symmetry_2
    _geom_torsion_site_symmetry_3
    _geom_torsion_site_symmetry_4
    _geom_torsion
    _geom_torsion_publ_flag
    C8 C1 C2 C7 . . . . 110.8(9) ?
    C19 C1 C2 C7 . . . . -21.8(13) ?
    C8 C1 C2 C3 . . . . -67.4(11) ?
    C19 C1 C2 C3 . . . . 159.9(8) ?
    C7 C2 C3 C4 . . . . -0.8(16) ?
    C1 C2 C3 C4 . . . . 177.5(11) ?
    C2 C3 C4 C5 . . . . 1(2) ?
    C3 C4 C5 C6 . . . . 1(2) ?
    C4 C5 C6 F . . . . -179.3(12) ?
    C4 C5 C6 C7 . . . . -3(2) ?
    C3 C2 C7 C6 . . . . -0.4(13) ?
    C1 C2 C7 C6 . . . . -178.6(8) ?
    C5 C6 C7 C2 . . . . 2.2(17) ?
    F C6 C7 C2 . . . . 179.2(8) ?
    C2 C1 C8 C15 . . . . 149.4(10) ?
    C19 C1 C8 C15 . . . . -77.3(12) ?
    C2 C1 C8 C9 . . . . -34.5(13) ?
    C19 C1 C8 C9 . . . . 98.8(11) ?
    C15 C8 C9 C10 . . . . 177.8(11) ?
    C1 C8 C9 C10 . . . . 1.0(17) ?
    C15 C8 C9 C14 . . . . -1.5(10) ?
    C1 C8 C9 C14 . . . . -178.2(8) ?
    C14 C9 C10 C11 . . . . -1.9(15) ?
    C8 C9 C10 C11 . . . . 178.9(10) ?
    C9 C10 C11 C12 . . . . 0.9(16) ?
    C10 C11 C12 C13 . . . . 0.7(19) ?
    C11 C12 C13 C14 . . . . -1.2(18) ?
    C15 N1 C14 C9 . . . . 0.3(10) ?
    C15 N1 C14 C13 . . . . -179.8(9) ?
    C10 C9 C14 N1 . . . . -178.7(9) ?
    C8 C9 C14 N1 . . . . 0.7(10) ?
    C10 C9 C14 C13 . . . . 1.4(14) ?
    C8 C9 C14 C13 . . . . -179.2(8) ?
    C12 C13 C14 N1 . . . . -179.8(10) ?
    C12 C13 C14 C9 . . . . 0.1(15) ?
    C14 N1 C15 C8 . . . . -1.3(11) ?
    C14 N1 C15 C16 . . . . -175.3(8) ?
    C9 C8 C15 N1 . . . . 1.7(10) ?
    C1 C8 C15 N1 . . . . 178.5(8) ?
    C9 C8 C15 C16 . . . . 174.4(9) ?
    C1 C8 C15 C16 . . . . -8.8(16) ?
    C17 O2 C16 O1 . . . . 3.8(15) ?
    C17 O2 C16 C15 . . . . 177.6(9) ?
    N1 C15 C16 O1 . . . . -11.3(14) ?
    C8 C15 C16 O1 . . . . 176.3(10) ?
    N1 C15 C16 O2 . . . . 174.6(8) ?
    C8 C15 C16 O2 . . . . 2.1(15) ?
    C16 O2 C17 C18 . . . . 138.6(11) ?
    C2 C1 C19 C26 . . . . -72.7(11) ?
    C8 C1 C19 C26 . . . . 156.2(8) ?
    C2 C1 C19 C20 . . . . 104.3(11) ?
    C8 C1 C19 C20 . . . . -26.8(14) ?
    C26 C19 C20 C25 . . . . -1.7(10) ?
    C1 C19 C20 C25 . . . . -179.0(9) ?
    C26 C19 C20 C21 . . . . 179.0(10) ?
    C1 C19 C20 C21 . . . . 1.6(18) ?
    C25 C20 C21 C22 . . . . 0.2(15) ?
    C19 C20 C21 C22 . . . . 179.5(10) ?
    C20 C21 C22 C23 . . . . 0.8(16) ?
    C21 C22 C23 C24 . . . . -0.5(18) ?
    C22 C23 C24 C25 . . . . -0.6(17) ?
    C26 N2 C25 C24 . . . . -177.8(10) ?
    C26 N2 C25 C20 . . . . 0.5(11) ?
    C23 C24 C25 N2 . . . . 179.7(10) ?
    C23 C24 C25 C20 . . . . 1.7(16) ?
    C21 C20 C25 N2 . . . . -179.8(8) ?
    C19 C20 C25 N2 . . . . 0.7(11) ?
    C21 C20 C25 C24 . . . . -1.4(15) ?
    C19 C20 C25 C24 . . . . 179.1(9) ?
    C25 N2 C26 C27 . . . . 179.2(8) ?
    C25 N2 C26 C19 . . . . -1.5(10) ?
    C20 C19 C26 C27 . . . . -179.0(11) ?
    C1 C19 C26 C27 . . . . -1.4(16) ?
    C20 C19 C26 N2 . . . . 1.9(10) ?
    C1 C19 C26 N2 . . . . 179.5(8) ?
    C28 O3 C27 O4 . . . . 3.8(13) ?
    C28 O3 C27 C26 . . . . 178.8(8) ?
    N2 C26 C27 O4 . . . . -7.4(14) ?
    C19 C26 C27 O4 . . . . 173.6(10) ?
    N2 C26 C27 O3 . . . . 178.1(7) ?
    C19 C26 C27 O3 . . . . -1.0(16) ?
    C27 O3 C28 C29 . . . . -178.8(8) ?
loop_
    _geom_hbond_atom_site_label_D
    _geom_hbond_atom_site_label_H
    _geom_hbond_atom_site_label_A
    _geom_hbond_site_symmetry_A
    _geom_hbond_distance_DH
    _geom_hbond_distance_HA
    _geom_hbond_distance_DA
    _geom_hbond_angle_DHA
    N1 H1A O1 3_556 0.86 2.16 2.918(11) 147
    N2 H2A O4 3_666 0.86 2.08 2.904(9) 159
    C11 H11A O4 4_454 0.93 2.58 3.498(13) 171
data_global
_journal_date_recd_electronic     2020-06-08
_journal_date_accepted     2020-07-03
_journal_name_full     'IUCrData'
_journal_year     2020
_journal_volume     5
_journal_issue      7
_journal_page_first     0
_journal_page_last     0
_journal_paper_category     HO
_journal_paper_doi     10.1107/S2414314620009128
_journal_coeditor_code     HB4349
_publ_contact_author_name     'Sun, Hong-shun'
_publ_contact_author_address
;
Targeted MRI Contrast Agents Laboratory of Jiangsu Province
Nanjing Polytechnic Institute
Nanjing 210048
People's Republic of China
;
_publ_contact_author_email
;
njutshs@126.com
;
_publ_contact_author_fax     '86 25 58370621'
_publ_contact_author_phone     '86 25 58370534'
_publ_section_title
;
Diethyl 3,3'-[(3-fluorophenyl)methylene]bis(1<i>H</i>-indole-2-carboxylate)
;
_publ_section_title_footnote     .
loop_
    _publ_author_name
    _publ_author_address
    'Jiang, Hong'
;
Targeted MRI Contrast Agents Laboratory of Jiangsu Province
Nanjing Polytechnic Institute
Nanjing 210048
People's Republic of China
;
    'Li, Yu-Long'
;
Targeted MRI Contrast Agents Laboratory of Jiangsu Province
Nanjing Polytechnic Institute
Nanjing 210048
People's Republic of China
;
    'Zhou, Jin'
;
Targeted MRI Contrast Agents Laboratory of Jiangsu Province
Nanjing Polytechnic Institute
Nanjing 210048
People's Republic of China
College of Chemistry and Molecular Engineering
Nanjing Tech University
Nanjing 211816
People's Republic of China
;
    'Sun, Hong-Shun'
;
Targeted MRI Contrast Agents Laboratory of Jiangsu Province
Nanjing Polytechnic Institute
Nanjing 210048
People's Republic of China
;
    'Zhang, Qing-Yu'
;
Targeted MRI Contrast Agents Laboratory of Jiangsu Province
Nanjing Polytechnic Institute
Nanjing 210048
People's Republic of China
;
    'Shi, Xing-Hao'
;
Targeted MRI Contrast Agents Laboratory of Jiangsu Province
Nanjing Polytechnic Institute
Nanjing 210048
People's Republic of China
;
    'Zhang, Zhi-Yuan'
;
Targeted MRI Contrast Agents Laboratory of Jiangsu Province
Nanjing Polytechnic Institute
Nanjing 210048
People's Republic of China
;
    'Ling, Tian'
;
Targeted MRI Contrast Agents Laboratory of Jiangsu Province
Nanjing Polytechnic Institute
Nanjing 210048
People's Republic of China
;
_publ_section_synopsis
;
In the title compound, the indole ring systems are approximately perpendicular
to one another with a dihedral angle of 88.3(4)\%.
;
