# Supplementary material for: Diethyl 3,3′-[(3-fluoro­phen­yl)methyl­ene]bis­(1H-indole-2-carboxyl­ate)
Source: IUCrdata. 2020 Jul 10;5(Pt 7):x200912. doi: 10.1107/S2414314620009128 (PMC9462259; doi:10.1107/S2414314620009128)
Supplement: Supplementary file 2 [file x-05-x200912-Isup2.hkl]

# 
# h,k,l, Fc-squared, Fo-squared, sigma(Fo-squared) and status flag 
# 
data_I
_shelx_title '    X in P2(1)/n' 
_shelx_refln_list_code          4 
_shelx_F_calc_maximum      184.79 
_exptl_crystal_F_000      1016.00 
_reflns_d_resolution_high  0.8293 
 
loop_ 
 _symmetry_equiv_pos_as_xyz 
 'x, y, z' 
 '-x+1/2, y+1/2, -z+1/2' 
 '-x, -y, -z' 
 'x-1/2, -y-1/2, z-1/2' 
 
_cell_length_a     8.9960 
_cell_length_b    15.9210 
_cell_length_c    18.2970 
_cell_angle_alpha  90.000 
_cell_angle_beta  102.590 
_cell_angle_gamma  90.000 
 
_shelx_F_squared_multiplier     1.000 
 
loop_ 
 _refln_index_h 
 _refln_index_k 
 _refln_index_l 
 _refln_F_squared_calc 
 _refln_F_squared_meas 
 _refln_F_squared_sigma 
 _refln_observed_status 
   2   0   0     2322.77     1517.94     54.33 o 
   4   0   0     5642.73     4129.52    112.60 o 
   6   0   0       53.82      -60.69     60.69 o 
   8   0   0      364.44      314.41     61.84 o 
  10   0   0        1.33      -76.71     76.71 o 
   1   1   0     2312.17     1575.06     36.39 o 
   2   1   0      868.39      653.63     36.32 o 
   3   1   0      640.84      461.32     38.53 o 
   4   1   0       10.13        0.00     32.67 o 
   5   1   0      242.50      164.50     41.54 o 
   6   1   0      236.70      206.32     41.82 o 
   7   1   0       44.91       78.14     43.32 o 
   8   1   0        4.22       27.17     54.62 o 
   9   1   0        0.44      -50.90     67.27 o 
  10   1   0       13.46       73.63     73.63 o 
   0   2   0     2107.14     2499.28     43.97 o 
   1   2   0     9191.34     9993.39     97.37 o 
   2   2   0      432.06      337.93     30.67 o 
   3   2   0       54.09       -3.79     27.02 o 
   4   2   0      152.08       65.27     37.03 o 
   5   2   0       14.70       41.18     35.67 o 
   6   2   0      180.94      178.37     41.04 o 
   7   2   0      252.94      130.11     54.19 o 
   8   2   0        3.08      -32.96     58.62 o 
   9   2   0       20.00        6.43     56.98 o 
  10   2   0        4.52        0.00     76.99 o 
   1   3   0    22860.19    22923.85    164.21 o 
   2   3   0     9905.02    11653.09    136.19 o 
   3   3   0      229.67      200.31     32.60 o 
   4   3   0      866.31      764.87     54.05 o 
   5   3   0        3.53       49.04     30.53 o 
   6   3   0      112.39       35.74     37.03 o 
   7   3   0        4.04       75.78     42.89 o 
   8   3   0        8.24       27.88     42.82 o 
   9   3   0       54.97      -13.01     75.64 o 
  10   3   0       13.58      -74.92     84.72 o 
   0   4   0     2370.85     2129.03     64.05 o 
   1   4   0     5032.69     5689.00     93.29 o 
   2   4   0     8786.70    11573.66    146.27 o 
   3   4   0        0.29       -4.43     27.74 o 
   4   4   0      513.48      468.54     48.33 o 
   5   4   0        3.87      -23.88     33.24 o 
   6   4   0      196.36      135.26     50.69 o 
   7   4   0        6.69       -9.72     45.54 o 
   8   4   0        1.76       79.64     52.76 o 
   9   4   0       16.31       33.03     60.12 o 
  10   4   0        0.47      -72.13     72.13 o 
   1   5   0      715.01      804.04     46.47 o 
   2   5   0     7937.24     9311.59    141.12 o 
   3   5   0     1238.49     1444.88     71.28 o 
   4   5   0      505.08      680.87     59.41 o 
   5   5   0      313.79      380.40     53.97 o 
   6   5   0       63.74       29.81     40.68 o 
   7   5   0       11.52        0.00     50.61 o 
   8   5   0       51.77       40.89     49.90 o 
   9   5   0        1.29       87.72     55.26 o 
  10   5   0        1.60       30.95     70.13 o 
   0   6   0     1650.28     2096.22     79.93 o 
   1   6   0      436.37      334.36     37.82 o 
   2   6   0     6334.06     4749.20    121.96 o 
   3   6   0      793.13      680.15     70.70 o 
   4   6   0        4.24       12.87     29.17 o 
   5   6   0       53.76      155.78     41.46 o 
   6   6   0      296.20      124.89     54.26 o 
   7   6   0       30.28       10.37     51.47 o 
   8   6   0       83.13       42.11     57.41 o 
   9   6   0        7.94      -27.67     64.20 o 
  10   6   0       16.28       39.61     72.13 o 
   1   7   0       75.63       40.89     30.53 o 
   2   7   0      116.91      229.77     40.11 o 
   3   7   0     5861.30     6871.51    161.85 o 
   4   7   0      172.69      208.75     38.10 o 
   5   7   0       39.95       56.55     36.17 o 
   6   7   0        3.12       23.45     45.68 o 
   7   7   0      122.03      167.93     54.98 o 
   8   7   0        8.63       43.61     59.48 o 
   9   7   0        2.64       35.67     57.48 o 
   0   8   0      705.73     1022.30     74.49 o 
   1   8   0      190.34      171.00     34.03 o 
   2   8   0       37.62       20.80     33.53 o 
   3   8   0     1013.90     1015.58     71.35 o 
   4   8   0      362.19      482.41     63.48 o 
   5   8   0       17.52        8.65     40.03 o 
   6   8   0        1.85      -14.87     44.54 o 
   7   8   0        4.26       -5.65     49.76 o 
   8   8   0        4.65       -6.51     58.98 o 
   9   8   0       25.35       73.71     53.19 o 
   1   9   0      222.79      209.54     39.18 o 
   2   9   0       74.57      103.23     30.67 o 
   3   9   0       11.19       51.19     46.83 o 
   4   9   0     1196.27     1250.28     91.72 o 
   5   9   0       39.41      -13.87     48.61 o 
   6   9   0       31.84       20.95     52.33 o 
   7   9   0      191.94       83.29     71.85 o 
   8   9   0        1.30       40.53     43.75 o 
   9   9   0        2.44      -22.95     63.48 o 
   0  10   0     1040.52     1068.34     84.29 o 
   1  10   0       74.16       70.20     46.61 o 
   2  10   0      846.03      862.74     72.49 o 
   3  10   0        0.29      -40.11     44.32 o 
   4  10   0       23.69       39.89     52.62 o 
   5  10   0      143.06      187.87     55.90 o 
   6  10   0      388.79      499.93     82.78 o 
   7  10   0       10.22      -31.31     53.47 o 
   8  10   0       12.65      -21.16     58.62 o 
   9  10   0        0.00      -63.55     71.92 o 
   1  11   0        0.17       50.90     45.11 o 
   2  11   0      155.00      278.45     53.40 o 
   3  11   0        4.35       -8.79     41.18 o 
   4  11   0      135.48      105.52     61.77 o 
   5  11   0      192.01      185.52     65.98 o 
   6  11   0       26.21       76.71     46.11 o 
   7  11   0        0.01        6.58     48.97 o 
   8  11   0        2.16      -44.32     60.05 o 
   0  12   0      120.75      -21.38     66.34 o 
   1  12   0       19.38       86.65     38.75 o 
   2  12   0       10.87       76.64     41.04 o 
   3  12   0      111.89        4.79     48.68 o 
   4  12   0       56.08       51.90     48.68 o 
   5  12   0      225.72      102.30     72.35 o 
   6  12   0       43.24      -62.77     69.34 o 
   7  12   0        9.25      -48.83     61.20 o 
   8  12   0        0.37       77.57     55.90 o 
   1  13   0      258.06      367.46     66.99 o 
   2  13   0       41.24        9.87     48.90 o 
   3  13   0      332.80      235.06     74.06 o 
   4  13   0      482.77      375.82     79.14 o 
   5  13   0       72.52      103.66     53.47 o 
   6  13   0        0.01       86.93     61.62 o 
   7  13   0        0.88       95.80     54.69 o 
   0  14   0       12.97        5.15     66.13 o 
   1  14   0      136.53      188.45     57.33 o 
   2  14   0        1.09      -59.41     60.84 o 
   3  14   0        2.44      -34.03     66.63 o 
   4  14   0        0.55      -70.63     70.63 o 
   5  14   0        2.34       32.67     59.55 o 
   6  14   0        1.53       71.20     62.05 o 
   7  14   0        2.83      -72.35     72.35 o 
   1  15   0       98.40       62.91     69.77 o 
   2  15   0       58.81       11.80     64.98 o 
   3  15   0      204.95       80.00     74.06 o 
   4  15   0       68.17      104.45     59.12 o 
   5  15   0       35.00       49.04     64.56 o 
   6  15   0        3.01      121.32     63.41 o 
   0  16   0     1024.44      845.72     91.79 o 
   1  16   0      113.04       87.15     75.28 o 
   2  16   0       37.53       63.91     77.71 o 
   3  16   0       28.80       66.56     68.49 o 
   4  16   0      122.36       70.27     76.35 o 
   5  16   0       12.02       97.51     76.06 o 
   1  17   0      365.00      554.47     98.94 o 
   2  17   0       79.79      124.61     75.85 o 
   3  17   0       34.70       50.33     70.77 o 
   4  17   0       36.15      151.06     70.06 o 
   0  18   0       72.72       72.70     88.43 o 
   1  18   0        0.15       95.22     78.50 o 
   2  18   0       13.16       -7.51     81.57 o 
   3  18   0        6.32       30.95     72.63 o 
   1  19   0        0.47      -55.33     79.50 o 
  -9   0   1        9.50       25.02     60.62 o 
  -7   0   1      784.62      770.23     77.64 o 
  -5   0   1      379.16      496.14     56.12 o 
  -3   0   1     1051.79      850.51     47.11 o 
  -1   0   1     7368.82     5329.12     61.20 o 
   1   0   1      126.02       91.22     24.88 o 
   3   0   1       41.02       97.08     26.95 o 
   5   0   1     1173.92      847.29     67.06 o 
   7   0   1       36.61      173.08     56.33 o 
   9   0   1        2.46       51.69     63.91 o 
 -10   1   1       47.43      116.24     82.78 o 
  -9   1   1        0.04      -63.91     63.91 o 
  -8   1   1      303.85      198.17     64.48 o 
  -7   1   1       30.15      -13.58     46.33 o 
  -6   1   1        8.18       18.80     37.75 o 
  -5   1   1       29.63      179.80     34.03 o 
  -4   1   1      265.76      179.01     41.54 o 
  -3   1   1     1249.65      834.35     49.11 o 
  -2   1   1    13506.68     9655.38    136.97 o 
  -1   1   1       73.72       71.78     16.59 o 
   0   1   1     1211.16     1286.20     77.85 o 
   1   1   1     6924.69     8161.54     82.57 o 
   2   1   1     3131.45     2228.19     64.56 o 
   3   1   1       13.37      -15.16     25.74 o 
   4   1   1      179.15      191.88     40.39 o 
   5   1   1      317.45      249.14     44.25 o 
   6   1   1      338.08      168.36     54.40 o 
   7   1   1      108.71      230.05     61.05 o 
   8   1   1        5.15       55.48     55.48 o 
   9   1   1        1.49       90.65     66.06 o 
  10   1   1       11.72       37.46     60.34 o 
 -10   2   1       20.16       36.53     73.49 o 
  -9   2   1       35.68       44.25     67.77 o 
  -8   2   1        4.70       54.05     52.40 o 
  -7   2   1       86.05       50.33     55.83 o 
  -6   2   1      375.67      324.06     59.91 o 
  -5   2   1       13.06       37.32     28.52 o 
  -4   2   1      115.41        9.87     29.95 o 
  -3   2   1     1313.93      932.01     51.04 o 
  -2   2   1     5617.98     5243.83     85.93 o 
  -1   2   1      577.62      488.63     31.10 o 
   0   2   1      175.01      304.37     16.76 o 
   1   2   1     4013.43     5090.06     73.49 o 
   2   2   1      442.64      262.58     30.60 o 
   3   2   1       80.73       73.42     25.38 o 
   4   2   1       53.29      106.45     26.88 o 
   5   2   1       88.14       91.15     33.53 o 
   6   2   1      115.20       -7.94     44.18 o 
   7   2   1      289.01      204.17     57.19 o 
   8   2   1       38.12      111.88     58.69 o 
   9   2   1       90.50      104.37     67.13 o 
  10   2   1       42.86       97.94     76.49 o 
 -10   3   1        4.85       29.60     66.91 o 
  -9   3   1       16.06      -38.39     62.70 o 
  -8   3   1      217.41      126.32     59.91 o 
  -7   3   1       24.37      -46.40     46.40 o 
  -6   3   1        0.27      -27.38     36.89 o 
  -5   3   1      406.02      343.94     49.04 o 
  -4   3   1      332.32      281.31     40.53 o 
  -3   3   1     3178.14     2701.31     84.79 o 
  -2   3   1      144.75      104.02     22.88 o 
  -1   3   1    34146.86    36350.24    206.39 o 
   0   3   1       96.94      323.51     19.13 o 
   1   3   1       94.24      110.31     24.45 o 
   2   3   1     1404.49     1696.81     61.98 o 
   3   3   1     1530.05     1058.19     57.98 o 
   4   3   1        2.27       19.02     25.88 o 
   5   3   1       35.20       70.49     26.67 o 
   6   3   1       82.14       48.76     38.53 o 
   7   3   1      132.80      314.20     61.34 o 
   8   3   1      258.55      249.86     69.99 o 
   9   3   1        3.85       46.25     60.91 o 
  10   3   1       16.65      -30.45     68.13 o 
 -10   4   1       10.03       22.52     67.56 o 
  -9   4   1        2.15        0.00     55.26 o 
  -8   4   1       38.34      201.89     47.61 o 
  -7   4   1        5.88       28.74     48.33 o 
  -6   4   1       85.29      125.11     45.47 o 
  -5   4   1      663.01      718.33     58.55 o 
  -4   4   1     1104.72     1066.98     66.13 o 
  -3   4   1     1883.33     2405.77     83.00 o 
  -2   4   1     2801.74     3047.53     85.29 o 
  -1   4   1     7352.80     7117.22    104.45 o 
   0   4   1     3056.46     3103.61     48.73 o 
   1   4   1     6966.47     6749.26    102.94 o 
   2   4   1     5013.68     5920.41    107.81 o 
   3   4   1     1580.85     1182.51     62.05 o 
   4   4   1       11.05      -14.37     29.95 o 
   5   4   1      615.06      433.66     55.98 o 
   6   4   1       42.26       58.69     45.11 o 
   7   4   1      174.27      183.30     58.41 o 
   8   4   1      102.47       75.35     60.48 o 
   9   4   1        0.02       60.48     50.69 o 
  10   4   1        0.13       23.16     64.20 o 
 -10   5   1       19.43      -68.42     68.42 o 
  -9   5   1        0.79      -26.67     71.70 o 
  -8   5   1      182.71      207.25     59.84 o 
  -7   5   1        4.81      -59.91     59.91 o 
  -6   5   1      142.89       58.84     45.25 o 
  -5   5   1       30.01       42.39     34.67 o 
  -4   5   1      672.92      567.84     51.54 o 
  -3   5   1       60.10       63.13     30.53 o 
  -2   5   1     8787.83     9884.86    144.69 o 
  -1   5   1        0.17        5.22     22.73 o 
   0   5   1      142.83      181.60     33.14 o 
   1   5   1      197.97       83.86     28.60 o 
   2   5   1       12.74       27.24     27.67 o 
   3   5   1      108.09       83.57     32.53 o 
   4   5   1      376.16      284.89     43.47 o 
   5   5   1      600.88      422.29     51.83 o 
   6   5   1      148.37      121.89     50.76 o 
   7   5   1      179.06      163.50     65.41 o 
   8   5   1        3.92       17.80     55.40 o 
   9   5   1       28.19       41.18     62.91 o 
  10   5   1        0.37       39.32     74.21 o 
 -10   6   1        0.05      218.97     59.55 o 
  -9   6   1       14.81       82.00     55.55 o 
  -8   6   1        3.89      -11.87     55.69 o 
  -7   6   1      631.46      712.75     85.36 o 
  -6   6   1      138.20      131.97     46.97 o 
  -5   6   1       87.58       82.43     38.60 o 
  -4   6   1     1561.94     1609.95     82.86 o 
  -3   6   1     2124.20     2114.52     88.65 o 
  -2   6   1     1121.90      972.40     58.26 o 
  -1   6   1      108.71      276.81     35.53 o 
   0   6   1     1015.97     1472.35    276.20 o 
   1   6   1      993.30      827.42     54.98 o 
   2   6   1       11.72       23.81     26.52 o 
   3   6   1      136.06       66.84     32.74 o 
   4   6   1        9.78        6.58     29.45 o 
   5   6   1       34.53       23.31     38.03 o 
   6   6   1      295.85      227.41     60.34 o 
   7   6   1       48.73       90.01     51.62 o 
   8   6   1       47.45       -6.15     57.76 o 
   9   6   1        2.68       49.26     54.98 o 
  -9   7   1       43.44      -56.33     66.06 o 
  -8   7   1       36.97      116.89     58.69 o 
  -7   7   1       95.73        0.00     57.12 o 
  -6   7   1      648.11      467.40     74.21 o 
  -5   7   1      489.70      662.49     60.77 o 
  -4   7   1     1081.05     1633.47     84.72 o 
  -3   7   1     1355.81     1346.43     79.07 o 
  -2   7   1      480.50      835.28     61.05 o 
  -1   7   1      349.10      230.98     40.82 o 
   0   7   1     2285.15     2253.27    141.94 o 
   1   7   1      205.62        4.86     37.96 o 
   2   7   1       94.54      105.02     31.96 o 
   3   7   1     1125.54     1062.05     69.99 o 
   4   7   1      189.27      191.74     36.89 o 
   5   7   1      234.26      115.38     44.75 o 
   6   7   1      160.34      195.81     52.12 o 
   7   7   1       57.78        0.00     54.05 o 
   8   7   1        4.10      -44.32     53.40 o 
   9   7   1        0.03      -71.35     71.35 o 
  -9   8   1        7.16      -50.97     70.99 o 
  -8   8   1        0.02       76.78     44.32 o 
  -7   8   1       16.37       61.55     50.97 o 
  -6   8   1      127.56      283.53     59.48 o 
  -5   8   1        7.73      -29.88     41.54 o 
  -4   8   1       60.91       44.75     39.82 o 
  -3   8   1     1035.05     1162.13     70.20 o 
  -2   8   1       95.17       97.80     34.39 o 
  -1   8   1      161.57      253.93     43.97 o 
   0   8   1      107.29       27.19     24.66 o 
   1   8   1      562.68      592.01     54.40 o 
   2   8   1       84.16        0.00     33.96 o 
   3   8   1        2.88      172.29     37.46 o 
   4   8   1      393.32      360.74     52.04 o 
   5   8   1       20.94       57.12     44.54 o 
   6   8   1       47.07      -20.16     52.76 o 
   7   8   1        0.01       23.02     50.26 o 
   8   8   1       12.88      -39.46     60.34 o 
   9   8   1       16.08      -14.94     59.91 o 
  -9   9   1       20.31      -37.75     61.84 o 
  -8   9   1        0.63      106.73     50.83 o 
  -7   9   1       19.04      158.78     41.96 o 
  -6   9   1      723.31      963.11     86.00 o 
  -5   9   1      868.60      890.55     81.07 o 
  -4   9   1      310.07      526.31     57.55 o 
  -3   9   1      859.45      780.09     65.20 o 
  -2   9   1      542.67      633.61     60.19 o 
  -1   9   1        1.79       65.70     29.17 o 
   0   9   1      222.43      207.08     29.71 o 
   1   9   1        5.83       -6.29     34.31 o 
   2   9   1      641.56      543.32     66.56 o 
   3   9   1      599.80      823.63     70.99 o 
   4   9   1        7.76        0.00     40.68 o 
   5   9   1      239.34      276.74     63.77 o 
   6   9   1      897.19      739.70     81.57 o 
   7   9   1       98.75      -36.25     64.48 o 
   8   9   1       23.72       47.97     60.91 o 
   9   9   1        0.05       46.54     53.76 o 
  -9  10   1        0.66      -15.73     65.70 o 
  -8  10   1        3.08       -7.01     63.55 o 
  -7  10   1      236.11      266.23     64.63 o 
  -6  10   1      326.08      533.24     73.99 o 
  -5  10   1      204.64      200.81     49.18 o 
  -4  10   1       11.57      -13.15     46.25 o 
  -3  10   1      363.58      143.55     50.76 o 
  -2  10   1        0.17      -25.81     39.25 o 
  -1  10   1      211.89      214.25     45.68 o 
   0  10   1        0.09      -12.05     38.07 o 
   1  10   1      565.27      874.67     70.06 o 
   2  10   1       67.98       78.64     43.54 o 
   3  10   1      151.55      170.79     45.61 o 
   4  10   1      143.84      152.77     51.26 o 
   5  10   1      173.28      205.75     61.27 o 
   6  10   1       85.34      124.03     42.97 o 
   7  10   1        0.69       31.74     57.91 o 
   8  10   1       10.58        0.00     55.48 o 
  -8  11   1        0.04      -21.95     49.04 o 
  -7  11   1        1.45       -6.51     55.05 o 
  -6  11   1       42.15      122.75     56.41 o 
  -5  11   1       72.30       78.85     55.33 o 
  -4  11   1      284.33      204.75     59.62 o 
  -3  11   1        3.43       30.60     38.82 o 
  -2  11   1        4.18      -12.22     41.82 o 
  -1  11   1        0.02       31.31     41.04 o 
   0  11   1       28.74       63.74     30.12 o 
   1  11   1      153.23       39.39     54.33 o 
   2  11   1       10.06       -8.29     46.04 o 
   3  11   1      270.22      199.96     60.12 o 
   4  11   1        6.08      -45.04     45.04 o 
   5  11   1       38.61       32.24     61.77 o 
   6  11   1        1.52       35.89     46.40 o 
   7  11   1       15.62       73.63     60.98 o 
   8  11   1        2.91       82.43     54.55 o 
  -8  12   1       12.96      -46.04     67.84 o 
  -7  12   1       18.98       27.59     55.26 o 
  -6  12   1       70.28       55.98     70.70 o 
  -5  12   1      124.79      253.79     62.55 o 
  -4  12   1        3.18      -46.40     55.76 o 
  -3  12   1       27.58       -4.79     46.54 o 
  -2  12   1       16.35      116.89     47.18 o 
  -1  12   1      226.68      182.01     51.97 o 
   0  12   1      422.76      351.54     45.01 o 
   1  12   1      395.99      287.75     62.27 o 
   2  12   1        2.76       -9.08     50.61 o 
   3  12   1      134.01       72.70     49.69 o 
   4  12   1      678.07      367.60    100.16 o 
   5  12   1        0.65       -5.79     54.33 o 
   6  12   1        0.01        0.00     64.27 o 
   7  12   1        9.80      169.50     42.39 o 
   8  12   1        0.18      -64.77     64.77 o 
  -7  13   1       27.63       29.24     63.70 o 
  -6  13   1       19.68      -46.40     64.63 o 
  -5  13   1        1.17       42.39     61.41 o 
  -4  13   1      565.53      652.20     84.72 o 
  -3  13   1      550.48      696.81     79.85 o 
  -2  13   1      315.85      350.16     70.27 o 
  -1  13   1       47.10       90.72     56.26 o 
   0  13   1     1186.48     1193.60     72.27 o 
   1  13   1      213.34      124.75     70.85 o 
   2  13   1        1.88       -9.94     55.48 o 
   3  13   1      324.81      311.05     69.34 o 
   4  13   1       36.51       45.32     59.48 o 
   5  13   1        1.30       24.66     59.84 o 
   6  13   1       89.86      101.52     63.13 o 
   7  13   1       44.38      141.76     71.20 o 
  -7  14   1        0.69      -61.84     64.70 o 
  -6  14   1       70.52      113.03     63.98 o 
  -5  14   1        9.47      123.32     50.69 o 
  -4  14   1        0.94      -42.18     63.98 o 
  -3  14   1      538.09      633.04     81.50 o 
  -2  14   1       74.84       21.59     57.05 o 
  -1  14   1        0.95       31.38     54.40 o 
   0  14   1       24.75       -8.07     51.90 o 
   1  14   1      375.21      273.52     71.35 o 
   2  14   1      513.07      483.91     78.64 o 
   3  14   1       25.27       68.70     64.27 o 
   4  14   1        0.16       42.82     56.33 o 
   5  14   1        0.01       39.61     51.19 o 
   6  14   1        0.02      -21.59     64.77 o 
   7  14   1        0.23      -15.80     71.42 o 
  -6  15   1       25.64        0.00     68.99 o 
  -5  15   1        6.45       34.82     58.62 o 
  -4  15   1       27.82       25.95     68.70 o 
  -3  15   1       25.93      -49.04     64.84 o 
  -2  15   1       78.32       23.45     60.41 o 
  -1  15   1        5.52       80.07     61.62 o 
   0  15   1      128.81      161.66    139.08 o 
   1  15   1       31.43       11.51     64.98 o 
   2  15   1      356.37      372.82     77.42 o 
   3  15   1      118.05      -31.03     73.06 o 
   4  15   1       79.04      105.38     73.35 o 
   5  15   1        0.86       63.63     65.98 o 
   6  15   1        8.53      -30.67     65.91 o 
  -5  16   1       11.47       52.19     63.70 o 
  -4  16   1       77.21       -7.01     87.07 o 
  -3  16   1       74.49       26.52     79.07 o 
  -2  16   1       79.13      -12.73     69.27 o 
  -1  16   1       10.89       12.44     67.06 o 
   0  16   1        7.64       -0.47     48.54 o 
   1  16   1        2.08       12.51     67.34 o 
   2  16   1       69.69      -44.97     81.50 o 
   3  16   1       77.53      -13.44     83.14 o 
   4  16   1        7.02        0.00     71.56 o 
   5  16   1       16.81      -52.97     78.28 o 
  -4  17   1       36.00      -84.43     84.43 o 
  -3  17   1       66.56      121.75     89.15 o 
  -2  17   1      158.36       82.93     79.42 o 
  -1  17   1       14.37       33.81     80.85 o 
   0  17   1        1.18       17.77     51.20 o 
   1  17   1      145.69      169.64     78.28 o 
   2  17   1       50.67       69.56     73.63 o 
   3  17   1       18.31       94.01     85.29 o 
   4  17   1        2.95      -30.45     68.06 o 
  -3  18   1       28.14       -7.72     82.07 o 
  -2  18   1        1.04      -74.71     80.43 o 
  -1  18   1       25.14      -92.65     92.65 o 
   0  18   1        2.97       99.07    112.88 o 
   1  18   1       37.14      146.91     70.49 o 
   2  18   1       24.18      -15.01     72.85 o 
   3  18   1        9.49      -77.85     79.42 o 
  -1  19   1       82.58        0.00     96.87 o 
   0  19   1      248.34      145.30     68.27 o 
   1  19   1        2.03      -95.22     95.22 o 
 -10   0   2        0.07      -71.70     75.21 o 
  -8   0   2       36.98       31.74     54.90 o 
  -6   0   2       49.42       33.31     38.96 o 
  -4   0   2     2644.92     2550.32     91.36 o 
  -2   0   2    19366.59    15177.60    138.40 o 
   0   0   2     1251.20     1470.69     25.41 o 
   2   0   2    13757.15    11104.69    128.75 o 
   4   0   2     4320.66     3654.76    112.10 o 
   6   0   2      206.30      212.97     49.04 o 
   8   0   2       32.42       84.93     56.33 o 
  10   0   2       46.79      114.31     75.85 o 
 -10   1   2       15.98      -43.11     80.71 o 
  -9   1   2       24.40      -31.03     61.12 o 
  -8   1   2       49.45       15.87     60.19 o 
  -7   1   2       99.28       80.57     53.76 o 
  -6   1   2       88.23       85.57     39.53 o 
  -5   1   2      757.30      595.44     61.41 o 
  -4   1   2      157.84       90.29     26.88 o 
  -3   1   2     3216.01     2618.09     79.35 o 
  -2   1   2     6553.63     5092.42     83.00 o 
  -1   1   2     1822.86     1897.98     42.82 o 
   0   1   2    17346.51    19587.17   1382.75 o 
   1   1   2       29.13        9.58     19.59 o 
   2   1   2     3440.50     2787.74     67.99 o 
   3   1   2     2587.06     2303.39     80.14 o 
   4   1   2        3.95       47.68     28.24 o 
   5   1   2       55.60       46.40     28.52 o 
   6   1   2       29.75       12.08     44.75 o 
   7   1   2       83.32      101.23     50.83 o 
   8   1   2       83.85       79.50     57.91 o 
   9   1   2        6.55       52.90     67.49 o 
  10   1   2        4.42      -22.88     84.72 o 
 -10   2   2        3.08      -14.44     70.13 o 
  -9   2   2       17.49       -6.22     69.92 o 
  -8   2   2       46.47       37.46     51.04 o 
  -7   2   2       12.46       54.33     36.82 o 
  -6   2   2      154.48      147.34     48.54 o 
  -5   2   2      419.62      250.00     47.54 o 
  -4   2   2      507.48      384.69     44.18 o 
  -3   2   2      378.81      315.77     36.39 o 
  -2   2   2     1398.46     1480.91     55.26 o 
  -1   2   2      243.43      207.18     23.52 o 
   0   2   2      336.34      320.84     21.05 o 
   1   2   2     7208.95    10550.00    111.74 o 
   2   2   2     3150.82     3414.70     77.57 o 
   3   2   2      451.84      502.43     42.82 o 
   4   2   2     1834.05     1551.18     76.78 o 
   5   2   2        0.05      -16.87     37.10 o 
   6   2   2       83.44       53.19     48.26 o 
   7   2   2      102.03      112.10     53.19 o 
   8   2   2        9.92       34.39     59.55 o 
   9   2   2       50.81       53.33     71.78 o 
  10   2   2        8.46      -38.39     56.98 o 
 -10   3   2        5.83      -36.60     74.28 o 
  -9   3   2       55.52       63.34     52.97 o 
  -8   3   2      214.98      260.94     66.56 o 
  -7   3   2        0.70      -46.90     46.90 o 
  -6   3   2      197.45      143.27     45.68 o 
  -5   3   2      356.84      274.38     45.11 o 
  -4   3   2      124.12       95.08     35.17 o 
  -3   3   2     1723.32     1796.89     72.49 o 
  -2   3   2      115.01      123.39     24.59 o 
  -1   3   2    13301.99    13434.18    132.11 o 
   0   3   2     2799.60     3904.72    175.08 o 
   1   3   2     6201.23     7806.23    105.09 o 
   2   3   2      176.99       98.73     28.02 o 
   3   3   2      255.08      193.09     35.74 o 
   4   3   2       35.62       70.70     28.74 o 
   5   3   2        0.13      128.61     46.75 o 
   6   3   2      192.07      263.58     56.62 o 
   7   3   2       56.08      -24.81     50.33 o 
   8   3   2       17.41      -66.77     66.77 o 
   9   3   2       26.49        6.72     62.20 o 
  10   3   2        5.37      -38.82     74.06 o 
 -10   4   2        0.01      -51.97     65.20 o 
  -9   4   2      141.54      116.10     63.20 o 
  -8   4   2        3.07       -5.58     52.40 o 
  -7   4   2        7.01       61.62     45.25 o 
  -6   4   2       69.11       60.05     42.18 o 
  -5   4   2      245.33      163.35     42.54 o 
  -4   4   2     2401.59     2446.09     97.51 o 
  -3   4   2       16.19        0.00     30.60 o 
  -2   4   2     3102.98     3465.03     86.65 o 
  -1   4   2        8.83       32.74     21.80 o 
   0   4   2     2775.26     3350.12    110.13 o 
   1   4   2       74.99       92.22     23.59 o 
   2   4   2     4054.77     4877.45    109.02 o 
   3   4   2      781.94      915.78     59.05 o 
   4   4   2       33.51      -11.94     34.53 o 
   5   4   2       27.83      -36.10     41.82 o 
   6   4   2      112.75       60.34     39.96 o 
   7   4   2      162.48       96.51     54.48 o 
   8   4   2       84.95       41.46     74.28 o 
   9   4   2        0.34       96.01     51.33 o 
  10   4   2        9.82       62.98     64.91 o 
 -10   5   2        0.77       60.55     65.13 o 
  -9   5   2        7.50       79.14     62.55 o 
  -8   5   2        5.92      -39.89     45.97 o 
  -7   5   2       40.39       29.38     49.47 o 
  -6   5   2       81.50      -37.53     50.54 o 
  -5   5   2        0.92       35.10     29.38 o 
  -4   5   2     1214.58     1665.85     77.28 o 
  -3   5   2     2138.23     2140.68     83.86 o 
  -2   5   2     2090.39     1723.11     72.92 o 
  -1   5   2      378.33      490.99     39.39 o 
   0   5   2      967.31      897.79     35.32 o 
   1   5   2       11.07       24.45     23.09 o 
   2   5   2      182.22      353.59     41.61 o 
   3   5   2      556.06      773.02     56.62 o 
   4   5   2       60.93       57.12     33.89 o 
   5   5   2      178.59      166.57     45.75 o 
   6   5   2      102.91       62.62     51.76 o 
   7   5   2      109.24      125.61     55.90 o 
   8   5   2      110.68      109.38     61.34 o 
   9   5   2        1.64      -66.77     66.77 o 
 -10   6   2       10.74       61.98     66.63 o 
  -9   6   2        8.41        6.79     57.84 o 
  -8   6   2      104.02      129.47     53.26 o 
  -7   6   2       12.07       20.30     49.33 o 
  -6   6   2       50.36       52.40     47.83 o 
  -5   6   2      160.01      152.77     38.53 o 
  -4   6   2       26.61       41.18     37.32 o 
  -3   6   2     1895.20     1585.35     77.28 o 
  -2   6   2      688.70      723.62     53.83 o 
  -1   6   2     1324.41     1186.87     59.34 o 
   0   6   2      736.25      816.39    249.07 o 
   1   6   2     2399.85     2239.34     82.43 o 
   2   6   2     1222.62     1601.58     73.99 o 
   3   6   2        0.72       17.30     36.03 o 
   4   6   2       52.96       17.01     35.10 o 
   5   6   2      178.67      147.63     42.82 o 
   6   6   2      427.97      433.80     64.13 o 
   7   6   2      149.58      205.89     61.27 o 
   8   6   2        8.95       50.04     57.98 o 
   9   6   2       11.46       -7.15     62.98 o 
 -10   7   2        1.84       39.75     69.77 o 
  -9   7   2        0.32       13.94     64.77 o 
  -8   7   2       31.64      -54.90     58.84 o 
  -7   7   2      553.45      567.56     81.00 o 
  -6   7   2       38.70       55.12     51.62 o 
  -5   7   2      287.21      361.24     51.62 o 
  -4   7   2      435.71      497.35     53.90 o 
  -3   7   2      237.67      280.53     43.04 o 
  -2   7   2     1124.62     1451.67     75.78 o 
  -1   7   2     2413.58     2733.62     93.87 o 
   0   7   2       16.16       45.70     24.85 o 
   1   7   2        6.99      -32.46     32.46 o 
   2   7   2     1153.72     1531.16     83.29 o 
   3   7   2      485.76      322.70     47.76 o 
   4   7   2       13.32        0.00     34.67 o 
   5   7   2       20.82      131.11     40.32 o 
   6   7   2      432.98      484.06     69.34 o 
   7   7   2      134.29      107.09     66.41 o 
   8   7   2        3.91       64.70     49.26 o 
   9   7   2        0.08       -7.36     50.61 o 
  -9   8   2        0.00       28.88     60.41 o 
  -8   8   2        0.13       44.40     60.48 o 
  -7   8   2        4.80        0.00     50.90 o 
  -6   8   2        0.00      -55.76     55.76 o 
  -5   8   2      892.47      959.10     81.00 o 
  -4   8   2      343.21      394.55     52.90 o 
  -3   8   2      291.31      471.47     61.41 o 
  -2   8   2      952.30     1238.13     72.42 o 
  -1   8   2      497.80      380.47     42.61 o 
   0   8   2     1234.55     1370.97     56.53 o 
   1   8   2     1826.69     1622.60     84.57 o 
   2   8   2      410.36      521.52     55.33 o 
   3   8   2      468.10      395.34     54.40 o 
   4   8   2       94.14       47.25     38.53 o 
   5   8   2      209.83      202.32     57.76 o 
   6   8   2      247.66      216.11     60.48 o 
   7   8   2      185.05      123.53     58.55 o 
   8   8   2        0.08      -59.98     59.98 o 
   9   8   2       24.39      -22.88     75.85 o 
  -9   9   2        0.28       74.92     59.91 o 
  -8   9   2        6.21       79.42     53.76 o 
  -7   9   2       73.29      116.74     64.48 o 
  -6   9   2      266.22      380.83     62.20 o 
  -5   9   2       48.80       63.63     42.18 o 
  -4   9   2       13.60       12.15     40.18 o 
  -3   9   2       67.33       61.77     46.11 o 
  -2   9   2      107.88      100.09     53.62 o 
  -1   9   2       37.68       25.31     37.46 o 
   0   9   2      795.36      779.62     47.52 o 
   1   9   2      225.39      174.01     41.75 o 
   2   9   2      212.21      265.73     48.40 o 
   3   9   2      144.97       -7.58     48.90 o 
   4   9   2       18.20      -17.01     42.04 o 
   5   9   2       68.28       81.50     43.68 o 
   6   9   2      305.20      418.29     67.63 o 
   7   9   2        4.60      -43.11     60.05 o 
   8   9   2       22.42      -20.95     60.48 o 
   9   9   2        0.25       15.80     59.05 o 
  -9  10   2       21.20      -77.57     77.57 o 
  -8  10   2       22.96      124.68     50.90 o 
  -7  10   2       71.87      135.26     44.32 o 
  -6  10   2       50.67      -27.31     50.40 o 
  -5  10   2      301.63      282.88     62.84 o 
  -4  10   2       74.98      179.72     49.04 o 
  -3  10   2        1.59       19.95     36.39 o 
  -2  10   2      484.84      356.09     51.40 o 
  -1  10   2      829.85      811.84     72.78 o 
   0  10   2        1.73       27.10     27.64 o 
   1  10   2       60.85       32.38     43.68 o 
   2  10   2      102.91      244.35     50.90 o 
   3  10   2      168.85       87.07     53.26 o 
   4  10   2      245.70      206.32     66.91 o 
   5  10   2      131.43       87.00     51.47 o 
   6  10   2       81.77      126.47     57.48 o 
   7  10   2        5.24       12.94     57.91 o 
   8  10   2       26.51       80.14     61.41 o 
  -8  11   2        0.18        7.29     47.61 o 
  -7  11   2        0.73       84.36     50.69 o 
  -6  11   2        0.62      133.76     42.32 o 
  -5  11   2       73.23      230.34     57.84 o 
  -4  11   2      221.79      190.09     52.90 o 
  -3  11   2      661.89      677.72     78.57 o 
  -2  11   2      472.44      524.95     62.98 o 
  -1  11   2       93.73       90.72     43.04 o 
   0  11   2      459.57      412.58     45.07 o 
   1  11   2       17.81       -4.00     46.83 o 
   2  11   2        6.84      -59.62     59.62 o 
   3  11   2       47.25      162.85     47.04 o 
   4  11   2        0.00       -9.87     39.61 o 
   5  11   2       17.85       21.88     47.68 o 
   6  11   2        1.44      -24.38     56.55 o 
   7  11   2       33.06       13.65     58.62 o 
   8  11   2        0.93        0.00     59.05 o 
  -8  12   2        0.20       -7.65     69.49 o 
  -7  12   2      139.16      240.20     74.85 o 
  -6  12   2      123.15       74.35     58.76 o 
  -5  12   2       14.10       22.45     50.90 o 
  -4  12   2      359.85      313.98     63.27 o 
  -3  12   2       73.87       71.63     56.69 o 
  -2  12   2       55.10      121.89     44.90 o 
  -1  12   2      540.20      493.06     65.77 o 
   0  12   2        9.59       49.32     43.32 o 
   1  12   2      132.62      141.26     48.76 o 
   2  12   2      204.08      179.94     57.05 o 
   3  12   2      204.77      128.04     56.98 o 
   4  12   2      558.69      715.40     71.99 o 
   5  12   2      268.68      292.75     67.77 o 
   6  12   2       42.76       -6.43     61.05 o 
   7  12   2       58.33       43.11     63.41 o 
  -7  13   2       50.19        0.00     81.50 o 
  -6  13   2        1.26       26.38     65.98 o 
  -5  13   2        9.67        0.00     64.41 o 
  -4  13   2       21.08       61.27     44.90 o 
  -3  13   2        8.96        5.22     51.26 o 
  -2  13   2       14.80       29.67     52.83 o 
  -1  13   2      366.41      220.90     67.20 o 
   0  13   2      428.44      431.93     50.51 o 
   1  13   2      211.53      160.14     67.77 o 
   2  13   2        1.47      -62.41     62.41 o 
   3  13   2      254.25      336.93     68.70 o 
   4  13   2      251.07      143.91     69.27 o 
   5  13   2       19.58      -62.62     63.91 o 
   6  13   2        4.43      -66.99     66.99 o 
   7  13   2       10.78      -66.91     66.91 o 
  -7  14   2       61.30      100.01     60.05 o 
  -6  14   2       28.74       63.27     58.41 o 
  -5  14   2       27.44      -73.49     73.49 o 
  -4  14   2       44.67      -71.13     71.13 o 
  -3  14   2      255.69      158.35     74.21 o 
  -2  14   2       15.78       81.07     56.98 o 
  -1  14   2      591.24      568.34     83.57 o 
   0  14   2      231.33      297.18     53.52 o 
   1  14   2      137.57      170.00     60.12 o 
   2  14   2      140.30       65.98     57.19 o 
   3  14   2      272.05      191.31     82.21 o 
   4  14   2       24.70      -31.03     68.20 o 
   5  14   2        0.33       40.25     65.70 o 
   6  14   2       21.32      -80.35     80.35 o 
  -6  15   2       39.08        7.51     69.13 o 
  -5  15   2        0.93       27.74     62.84 o 
  -4  15   2       34.53      -79.14     79.14 o 
  -3  15   2       36.17       30.67     61.62 o 
  -2  15   2       10.17      117.74     60.05 o 
  -1  15   2      134.34      149.41     61.91 o 
   0  15   2        5.72        1.57     65.73 o 
   1  15   2       34.97       52.19     57.69 o 
   2  15   2       22.07       23.95     63.27 o 
   3  15   2       61.18      100.37     56.83 o 
   4  15   2       52.02      106.73     72.42 o 
   5  15   2        1.34       14.37     61.70 o 
   6  15   2      127.39       93.22     73.71 o 
  -5  16   2        3.05      -63.13     63.13 o 
  -4  16   2       29.00        7.01     68.77 o 
  -3  16   2       12.04      -13.30     77.42 o 
  -2  16   2       71.48       25.59     77.78 o 
  -1  16   2      222.33      150.13     79.64 o 
   0  16   2      267.40      148.23     55.94 o 
   1  16   2        3.12      -12.58     70.20 o 
   2  16   2       18.64        0.00     71.06 o 
   3  16   2       68.61       20.30     67.41 o 
   4  16   2       20.78      100.37     70.99 o 
   5  16   2       45.72      153.20     63.20 o 
  -5  17   2       13.09       39.82     69.85 o 
  -4  17   2       11.20      -84.00     84.00 o 
  -3  17   2      178.17      236.49     69.13 o 
  -2  17   2        3.62      -62.34     72.99 o 
  -1  17   2        0.11      -40.75     66.56 o 
   0  17   2        1.32       19.24     64.23 o 
   1  17   2      124.12      123.03     66.99 o 
   2  17   2       53.10       77.21     72.63 o 
   3  17   2        3.65      153.42     70.42 o 
   4  17   2        0.75      -76.92     78.42 o 
  -3  18   2        0.00       23.16     74.49 o 
  -2  18   2       48.41       -7.51     81.64 o 
  -1  18   2       41.24      -79.85     79.85 o 
   0  18   2       10.57       19.51     84.18 o 
   1  18   2       36.99      -14.80     86.29 o 
   2  18   2       14.38        0.00     89.00 o 
   3  18   2        0.75       47.18     72.06 o 
  -1  19   2       86.76      -23.81    101.94 o 
   0  19   2        4.02      189.40     57.29 o 
  -9   0   3      250.65      110.67     79.71 o 
  -7   0   3       59.75       31.10     45.11 o 
  -5   0   3       27.49      147.55     37.75 o 
  -3   0   3        3.55      -60.27     60.27 o 
  -1   0   3    19668.98    21166.49    143.69 o 
   1   0   3     2198.33     2077.84     54.33 o 
   3   0   3     1968.54     1657.91     87.00 o 
   5   0   3      387.73      413.42     59.69 o 
   7   0   3       66.45      138.83     44.90 o 
   9   0   3        8.80       94.72     60.48 o 
 -10   1   3        8.88       28.52     83.29 o 
  -9   1   3        3.33       86.29     64.63 o 
  -8   1   3       39.58       10.58     56.83 o 
  -7   1   3      270.83      263.15     55.55 o 
  -6   1   3       67.21       70.56     38.82 o 
  -5   1   3       58.69      106.16     34.67 o 
  -4   1   3      149.83      173.15     28.88 o 
  -3   1   3       27.43        9.15     32.31 o 
  -2   1   3       50.91       50.83     22.09 o 
  -1   1   3     1058.58     1065.98     37.53 o 
   0   1   3     2177.65     2451.32    107.59 o 
   1   1   3    10008.06    12891.29    127.54 o 
   2   1   3      483.01      447.81     37.89 o 
   3   1   3     1625.64     1711.39     74.64 o 
   4   1   3     1747.47     1672.78     81.93 o 
   5   1   3      139.85      100.51     34.82 o 
   6   1   3      137.60      117.24     51.97 o 
   7   1   3       98.57      194.02     55.19 o 
   8   1   3        5.34       23.38     64.98 o 
   9   1   3       12.80       54.26     74.92 o 
  10   1   3        0.02       15.66     72.42 o 
 -10   2   3       26.94       57.48     75.42 o 
  -9   2   3       30.26       18.66     57.98 o 
  -8   2   3      148.45      117.17     71.06 o 
  -7   2   3        3.92      -36.10     47.76 o 
  -6   2   3       55.19        3.79     37.17 o 
  -5   2   3       90.78       89.79     39.25 o 
  -4   2   3      220.02      250.29     36.32 o 
  -3   2   3       35.46       69.27     25.81 o 
  -2   2   3     1328.70     1322.56     54.55 o 
  -1   2   3     1112.53     1114.95     44.90 o 
   0   2   3    24481.57    27795.90   1825.38 o 
   1   2   3      289.40      331.85     33.03 o 
   2   2   3     6802.78     8196.64    122.18 o 
   3   2   3      289.91      195.45     34.89 o 
   4   2   3     2412.54     2269.29     95.51 o 
   5   2   3      121.18       66.99     38.75 o 
   6   2   3      517.80      462.32     77.14 o 
   7   2   3        6.62      -30.17     57.76 o 
   8   2   3      178.04      217.83     59.77 o 
   9   2   3        0.08      163.93     50.19 o 
  10   2   3        0.94       15.73     70.27 o 
 -10   3   3        6.09       21.80     78.64 o 
  -9   3   3       19.41      113.31     51.12 o 
  -8   3   3        3.54       37.89     51.62 o 
  -7   3   3       82.75       82.86     49.11 o 
  -6   3   3       34.89       34.82     39.61 o 
  -5   3   3        8.78       54.40     26.95 o 
  -4   3   3      256.03      220.83     38.82 o 
  -3   3   3      449.36      407.13     44.68 o 
  -2   3   3      155.98     1518.15     62.55 o 
  -1   3   3     9174.49     9700.71    117.96 o 
   0   3   3     4211.55     3584.18    243.92 o 
   1   3   3     5694.85     7129.44    107.59 o 
   2   3   3     3661.56     3972.10     91.22 o 
   3   3   3     2004.16     2320.77     91.86 o 
   4   3   3       31.28       50.61     30.81 o 
   5   3   3      189.46      137.62     48.04 o 
   6   3   3        5.09       -8.65     44.61 o 
   7   3   3       64.48      158.49     54.83 o 
   8   3   3        9.12      -53.76     61.20 o 
   9   3   3        0.25       75.99     47.40 o 
  10   3   3        8.54      -15.87     71.92 o 
 -10   4   3        0.00      -59.05     71.56 o 
  -9   4   3        0.70       25.66     58.05 o 
  -8   4   3        7.98      -60.05     60.05 o 
  -7   4   3      139.51       89.72     50.69 o 
  -6   4   3      108.75      183.87     38.75 o 
  -5   4   3       11.48      -20.09     31.74 o 
  -4   4   3        1.25      -19.30     28.52 o 
  -3   4   3     3555.29     3433.93     98.58 o 
  -2   4   3      405.36      359.66     36.46 o 
  -1   4   3      158.27       91.44     25.59 o 
   0   4   3        3.77       10.32     16.36 o 
   1   4   3      196.37      122.18     29.24 o 
   2   4   3      310.08      556.19     43.39 o 
   3   4   3      263.90      393.19     44.75 o 
   4   4   3        0.00      -28.17     37.89 o 
   5   4   3       48.22       18.80     45.82 o 
   6   4   3        5.29       17.80     41.82 o 
   7   4   3        2.41      -47.68     47.68 o 
   8   4   3        1.92      146.05     51.62 o 
   9   4   3        1.47       49.18     57.48 o 
 -10   5   3        0.45       60.19     56.26 o 
  -9   5   3       26.84       19.66     63.20 o 
  -8   5   3       28.38       34.03     52.04 o 
  -7   5   3      428.64      258.58     69.49 o 
  -6   5   3        1.52       20.80     41.82 o 
  -5   5   3      255.23      338.07     44.82 o 
  -4   5   3      135.22      147.91     35.03 o 
  -3   5   3      759.67     1083.92     63.41 o 
  -2   5   3        1.16       21.09     24.09 o 
  -1   5   3      158.34      444.45     39.61 o 
   0   5   3       33.15      127.83     23.27 o 
   1   5   3     1942.53     1894.83     73.21 o 
   2   5   3      567.30      553.69     52.26 o 
   3   5   3     7621.90    10752.39    176.29 o 
   4   5   3      533.95      576.28     57.91 o 
   5   5   3      146.40      168.79     43.18 o 
   6   5   3      186.73      230.77     52.19 o 
   7   5   3       43.64      -10.79     55.40 o 
   8   5   3        1.51       49.83     51.40 o 
   9   5   3        7.34      -75.85     75.85 o 
 -10   6   3        3.84      -23.09     74.21 o 
  -9   6   3        3.87      -65.98     65.98 o 
  -8   6   3       93.15       58.55     56.76 o 
  -7   6   3      341.00      278.74     63.48 o 
  -6   6   3       10.76       34.89     37.53 o 
  -5   6   3       13.64       63.48     37.53 o 
  -4   6   3       81.40      287.10     45.54 o 
  -3   6   3      792.52      969.33     68.42 o 
  -2   6   3      909.68      801.11     57.76 o 
  -1   6   3      140.79       50.61     30.38 o 
   0   6   3      140.09      245.24     33.46 o 
   1   6   3      383.81      228.84     36.46 o 
   2   6   3        1.32        2.57     30.03 o 
   3   6   3      125.52      190.16     50.40 o 
   4   6   3      326.41      342.51     47.47 o 
   5   6   3      233.35      206.39     46.68 o 
   6   6   3       51.67        4.79     52.90 o 
   7   6   3       47.74       11.15     53.40 o 
   8   6   3        1.89      -32.03     56.98 o 
   9   6   3        3.22      -60.55     60.55 o 
 -10   7   3        0.15      -55.33     57.55 o 
  -9   7   3        9.95      -41.68     61.34 o 
  -8   7   3       18.51       54.62     58.55 o 
  -7   7   3       26.01       42.32     55.48 o 
  -6   7   3     1425.62     1533.31    102.23 o 
  -5   7   3       29.65      -37.75     37.75 o 
  -4   7   3      786.61      807.98     62.70 o 
  -3   7   3      248.83      260.08     43.39 o 
  -2   7   3     2123.51     1835.85     88.00 o 
  -1   7   3       10.95      174.29     37.39 o 
   0   7   3      129.45      160.33     27.06 o 
   1   7   3       14.87       -2.65     29.38 o 
   2   7   3        1.70      162.35     46.18 o 
   3   7   3        0.72      -23.02     38.53 o 
   4   7   3        0.91      -44.75     44.75 o 
   5   7   3       87.76      135.26     46.83 o 
   6   7   3      600.58      563.41     84.14 o 
   7   7   3        2.26       86.72     43.68 o 
   8   7   3        2.35      -26.52     59.26 o 
   9   7   3        2.41       98.16     52.83 o 
  -9   8   3       10.27      114.96     60.12 o 
  -8   8   3        2.23      -25.24     56.48 o 
  -7   8   3      100.57        0.00     55.98 o 
  -6   8   3        0.19      -33.96     52.90 o 
  -5   8   3        1.22      -17.01     38.03 o 
  -4   8   3       91.30       26.24     45.11 o 
  -3   8   3      383.51      313.41     49.47 o 
  -2   8   3       65.78      139.76     38.39 o 
  -1   8   3       32.83        5.72     38.10 o 
   0   8   3      643.48      732.62     43.47 o 
   1   8   3        0.08       11.87     36.82 o 
   2   8   3      294.84      302.33     50.26 o 
   3   8   3      123.07      107.59     36.25 o 
   4   8   3      211.91      190.88     55.26 o 
   5   8   3      146.69      129.61     50.26 o 
   6   8   3      572.22      491.49     86.36 o 
   7   8   3       29.43      126.61     52.19 o 
   8   8   3        8.58      178.44     51.40 o 
   9   8   3        0.06       15.58     64.20 o 
  -9   9   3       10.23      -44.75     63.27 o 
  -8   9   3        1.69      -64.56     64.56 o 
  -7   9   3      239.09      174.65     63.77 o 
  -6   9   3       34.04      -53.19     53.19 o 
  -5   9   3      735.49      992.85     82.21 o 
  -4   9   3      190.44      174.65     47.90 o 
  -3   9   3       64.66       25.66     42.32 o 
  -2   9   3      230.23      172.79     48.76 o 
  -1   9   3     1221.24     1088.64     73.85 o 
   0   9   3     1243.71     1443.09     57.04 o 
   1   9   3      421.55      444.67     56.55 o 
   2   9   3      423.88      323.70     46.25 o 
   3   9   3       16.27      -23.45     46.90 o 
   4   9   3      338.08      275.23     55.12 o 
   5   9   3      250.99      462.75     70.99 o 
   6   9   3      159.61      144.84     62.98 o 
   7   9   3        6.85        6.29     62.12 o 
   8   9   3       51.52        0.00     76.21 o 
  -9  10   3        2.51      -46.54     62.98 o 
  -8  10   3        0.84       68.99     57.69 o 
  -7  10   3       84.56       36.82     67.20 o 
  -6  10   3        2.27      -32.74     56.76 o 
  -5  10   3       15.85       39.10     40.25 o 
  -4  10   3        1.30        8.79     40.82 o 
  -3  10   3       72.99      104.66     47.61 o 
  -2  10   3       82.63       22.52     46.90 o 
  -1  10   3      206.51      126.32     42.25 o 
   0  10   3       73.24       86.40     30.96 o 
   1  10   3      744.73     1104.01     73.35 o 
   2  10   3       75.53       86.22     52.26 o 
   3  10   3       32.83      149.06     48.76 o 
   4  10   3      103.58      141.12     48.90 o 
   5  10   3      335.83      257.08     65.77 o 
   6  10   3       99.47      164.78     60.55 o 
   7  10   3        0.37       52.90     49.54 o 
   8  10   3        2.37      -63.55     63.55 o 
  -8  11   3        1.77      -71.63     71.63 o 
  -7  11   3       11.36      -38.82     61.41 o 
  -6  11   3      264.45      360.24     64.20 o 
  -5  11   3      126.64       52.40     56.98 o 
  -4  11   3        1.96       33.39     48.47 o 
  -3  11   3       52.39       52.83     44.47 o 
  -2  11   3       42.70        8.29     46.90 o 
  -1  11   3       53.95       36.03     41.04 o 
   0  11   3       23.37       57.06     71.70 o 
   1  11   3      652.24      522.87     72.42 o 
   2  11   3       33.24       17.23     40.39 o 
   3  11   3      234.80      162.07     56.55 o 
   4  11   3      245.94      167.14     56.19 o 
   5  11   3        0.11       44.82     48.18 o 
   6  11   3        4.06      -37.39     57.12 o 
   7  11   3        1.33       41.75     58.98 o 
   8  11   3        0.79      116.60     64.56 o 
  -8  12   3       12.86       98.80     56.33 o 
  -7  12   3        1.52       -6.86     57.69 o 
  -6  12   3       16.34       55.69     57.69 o 
  -5  12   3      175.66      168.86     66.13 o 
  -4  12   3      133.71      139.48     63.91 o 
  -3  12   3      433.63      355.80     64.84 o 
  -2  12   3      540.72      537.89     67.63 o 
  -1  12   3       28.84        8.86     50.04 o 
   0  12   3      825.74      855.86     60.09 o 
   1  12   3       31.93       35.96     44.54 o 
   2  12   3      294.42      287.25     67.41 o 
   3  12   3      380.64      346.94     64.63 o 
   4  12   3        0.71      -58.76     58.76 o 
   5  12   3       37.25      -67.13     67.13 o 
   6  12   3       19.86       26.38     55.26 o 
   7  12   3       28.76       58.55     72.49 o 
  -7  13   3        1.06      -69.13     69.13 o 
  -6  13   3      141.31      184.66     78.57 o 
  -5  13   3      198.44      308.05     76.14 o 
  -4  13   3      601.71      664.71     85.29 o 
  -3  13   3       89.82      130.90     58.98 o 
  -2  13   3       57.26       44.90     55.33 o 
  -1  13   3      132.29       92.29     59.69 o 
   0  13   3       49.89       34.64     42.37 o 
   1  13   3        1.60       -9.87     47.83 o 
   2  13   3      676.07      606.30     88.72 o 
   3  13   3        0.05       43.61     50.54 o 
   4  13   3        0.64       41.11     57.76 o 
   5  13   3        6.48       89.43     54.98 o 
   6  13   3        8.24      -63.05     69.70 o 
   7  13   3       19.58      -54.05     72.85 o 
  -7  14   3       23.78       99.80     65.56 o 
  -6  14   3        0.98       21.09     63.27 o 
  -5  14   3       17.86      -51.83     60.77 o 
  -4  14   3        0.83      -69.27     69.27 o 
  -3  14   3        6.40      182.01     52.76 o 
  -2  14   3      121.05      136.19     59.91 o 
  -1  14   3       25.61      148.91     56.26 o 
   0  14   3       60.34       66.60     50.33 o 
   1  14   3      128.67      134.76     67.56 o 
   2  14   3      725.61      531.17     88.58 o 
   3  14   3       31.48        0.00     66.20 o 
   4  14   3       12.08      176.65     59.19 o 
   5  14   3        0.33        6.79     60.62 o 
   6  14   3        0.04       44.61     54.62 o 
  -6  15   3        0.47       82.43     63.13 o 
  -5  15   3        7.60      -34.74     70.49 o 
  -4  15   3        3.84      -45.54     70.92 o 
  -3  15   3       19.26       24.66     66.99 o 
  -2  15   3      106.60      118.60     73.06 o 
  -1  15   3       18.79       23.23     59.69 o 
   0  15   3      152.85      138.59     75.14 o 
   1  15   3       41.63       58.69     62.12 o 
   2  15   3        0.08      -36.39     64.84 o 
   3  15   3      185.20      216.68     70.99 o 
   4  15   3       86.46       33.89     75.78 o 
   5  15   3       75.23      -43.75     77.85 o 
   6  15   3       84.45       31.60     68.84 o 
  -5  16   3       40.80      -22.30     76.28 o 
  -4  16   3        0.81       21.02     60.62 o 
  -3  16   3       41.00       46.68     71.49 o 
  -2  16   3       28.80       12.87     61.70 o 
  -1  16   3      682.35      555.12     97.30 o 
   0  16   3      183.66      187.76     50.97 o 
   1  16   3      454.45      427.44     87.22 o 
   2  16   3       99.97      124.89     77.49 o 
   3  16   3       65.80      199.31     62.62 o 
   4  16   3        2.74      -14.58     68.27 o 
   5  16   3        3.36      101.16     71.70 o 
  -5  17   3        8.08      103.52     68.06 o 
  -4  17   3      131.77      165.64     81.78 o 
  -3  17   3       10.08      -28.81     73.42 o 
  -2  17   3      158.12       27.88     77.57 o 
  -1  17   3       30.35       34.17     66.70 o 
   0  17   3      131.35      102.02     54.54 o 
   1  17   3       35.59      145.20     64.48 o 
   2  17   3       40.40       35.53     79.42 o 
   3  17   3        7.86       29.60     67.06 o 
   4  17   3       74.43       39.03     73.56 o 
  -3  18   3       33.94       54.26     85.29 o 
  -2  18   3        6.09       75.28     75.28 o 
  -1  18   3       30.26       59.19     81.78 o 
   0  18   3      197.22      156.00    166.18 o 
   1  18   3        0.53       22.45     74.35 o 
   2  18   3       24.24      -15.30     69.42 o 
   3  18   3       26.94       95.44     64.63 o 
   0  19   3       75.43      120.37     67.77 o 
 -10   0   4      153.91       35.53     73.42 o 
  -8   0   4      139.42      236.49     74.49 o 
  -6   0   4      850.66      889.54     76.21 o 
  -4   0   4     1957.29     2190.58     82.93 o 
  -2   0   4     9317.01     8732.81    115.81 o 
   0   0   4       34.89       -3.14     18.58 o 
   2   0   4      209.15      257.15     33.74 o 
   4   0   4      388.65      263.80     54.76 o 
   6   0   4      868.89      651.70     74.49 o 
   8   0   4       12.64      -60.05     69.49 o 
 -10   1   4        6.11      -21.38     70.77 o 
  -9   1   4        3.81       12.30     71.20 o 
  -8   1   4       67.77      131.83     48.61 o 
  -7   1   4       64.85       53.69     45.18 o 
  -6   1   4      351.45      340.43     58.76 o 
  -5   1   4      152.83       95.37     36.25 o 
  -4   1   4      626.39      519.16     49.90 o 
  -3   1   4       22.47      -13.58     24.09 o 
  -2   1   4      233.38      231.91     35.53 o 
  -1   1   4    24271.87    25945.29    181.23 o 
   0   1   4     1339.58     1364.62     61.27 o 
   1   1   4     1667.88     1870.67     62.98 o 
   2   1   4     1612.57     1568.70     64.70 o 
   3   1   4       84.68      138.69     36.46 o 
   4   1   4      131.70      223.91     45.40 o 
   5   1   4      240.50      273.16     54.62 o 
   6   1   4       60.17       74.21     45.11 o 
   7   1   4      199.17      128.82     64.56 o 
   8   1   4       10.48       54.19     56.19 o 
   9   1   4        0.72       34.89     65.77 o 
 -10   2   4        0.06       14.30     61.62 o 
  -9   2   4        5.46       12.37     55.48 o 
  -8   2   4      226.85      260.87     61.41 o 
  -7   2   4      144.06      108.59     57.62 o 
  -6   2   4      315.37      353.23     52.19 o 
  -5   2   4      275.70      552.33     53.97 o 
  -4   2   4       46.35      117.03     29.02 o 
  -3   2   4      183.13      246.78     33.39 o 
  -2   2   4      720.16      647.12     40.46 o 
  -1   2   4     9902.54    11300.36    127.25 o 
   0   2   4      502.81      376.02     26.94 o 
   1   2   4     1981.46     2175.14     66.63 o 
   2   2   4     1173.94     1346.08     63.91 o 
   3   2   4      133.18      152.84     40.68 o 
   4   2   4     1180.22     1152.91     74.71 o 
   5   2   4        5.45      -41.18     41.18 o 
   6   2   4       36.71      114.81     42.39 o 
   7   2   4      184.94       98.87     62.70 o 
   8   2   4        2.53        6.08     57.91 o 
   9   2   4        1.06      -69.13     69.13 o 
 -10   3   4       43.42       65.20     80.35 o 
  -9   3   4       13.19        6.29     57.91 o 
  -8   3   4        2.57       64.91     52.97 o 
  -7   3   4       98.69      133.76     51.54 o 
  -6   3   4        1.66       77.85     33.46 o 
  -5   3   4      879.32      735.84     64.91 o 
  -4   3   4      155.54      196.95     39.82 o 
  -3   3   4       20.90      151.27     34.60 o 
  -2   3   4      825.88      743.42     47.97 o 
  -1   3   4     6917.75     6431.85    103.23 o 
   0   3   4      214.47      194.98     27.34 o 
   1   3   4     1082.37     1236.56     55.26 o 
   2   3   4       65.40       46.18     27.02 o 
   3   3   4      790.95      998.07     63.13 o 
   4   3   4      824.55      864.52     64.48 o 
   5   3   4      140.67      129.04     40.18 o 
   6   3   4       44.90      -22.52     42.97 o 
   7   3   4       81.95      142.84     52.62 o 
   8   3   4        5.30       12.30     57.05 o 
   9   3   4        8.57       35.53     64.70 o 
 -10   4   4       10.19      -58.84     71.35 o 
  -9   4   4      131.82      153.56     68.27 o 
  -8   4   4        3.06      -11.08     48.18 o 
  -7   4   4      231.59      165.71     52.90 o 
  -6   4   4       12.68        0.00     39.39 o 
  -5   4   4       65.44        0.00     38.89 o 
  -4   4   4       35.76      -68.13     68.13 o 
  -3   4   4      121.53      192.09     35.67 o 
  -2   4   4      186.39      130.47     26.95 o 
  -1   4   4      512.22      728.55     45.68 o 
   0   4   4      211.40      140.09     36.29 o 
   1   4   4     1941.70     1956.60     72.20 o 
   2   4   4      805.05      847.51     54.48 o 
   3   4   4      283.44      357.23     43.47 o 
   4   4   4      754.30      871.03     78.35 o 
   5   4   4      168.81      219.90     53.83 o 
   6   4   4        0.21      -37.03     50.26 o 
   7   4   4      195.49      270.37     51.90 o 
   8   4   4        0.61       43.89     63.63 o 
   9   4   4        0.43       14.44     66.91 o 
 -10   5   4        1.13       22.52     72.35 o 
  -9   5   4        0.03      -13.08     63.41 o 
  -8   5   4      193.98      198.60     58.69 o 
  -7   5   4      187.60      141.84     64.34 o 
  -6   5   4        4.43       66.99     40.61 o 
  -5   5   4      164.87      217.26     44.61 o 
  -4   5   4     1873.49     2307.40     94.44 o 
  -3   5   4      301.42      366.53     42.04 o 
  -2   5   4       44.42        8.86     29.67 o 
  -1   5   4      148.79      121.89     33.39 o 
   0   5   4       73.71      134.76     28.20 o 
   1   5   4      191.97      297.54     43.11 o 
   2   5   4      282.60      426.44     48.11 o 
   3   5   4      719.13      889.97     63.91 o 
   4   5   4       55.56      184.44     49.54 o 
   5   5   4      120.44       24.59     45.97 o 
   6   5   4       90.45        0.00     52.40 o 
   7   5   4       86.06       44.47     61.41 o 
   8   5   4       20.20       70.56     49.26 o 
   9   5   4       27.87      -76.14     76.14 o 
 -10   6   4        1.80       92.08     59.41 o 
  -9   6   4        2.17      -40.32     65.84 o 
  -8   6   4      227.19      134.69     65.48 o 
  -7   6   4      281.16      259.01     69.85 o 
  -6   6   4       19.89       56.98     43.18 o 
  -5   6   4       62.88       98.08     38.46 o 
  -4   6   4      777.74     1123.17     76.92 o 
  -3   6   4      428.33      453.32     51.97 o 
  -2   6   4       18.00      -10.01     33.17 o 
  -1   6   4      559.05      516.23     50.33 o 
   0   6   4     1356.19     1370.16    145.27 o 
   1   6   4       10.63       22.23     30.53 o 
   2   6   4     1366.48     1645.12     79.35 o 
   3   6   4     1629.19     1316.55     77.92 o 
   4   6   4      151.21      203.17     48.04 o 
   5   6   4      368.47      394.98     53.97 o 
   6   6   4       57.49       -5.00     54.26 o 
   7   6   4       59.52       45.90     51.33 o 
   8   6   4       12.53       72.49     62.20 o 
   9   6   4        0.91       30.17     60.27 o 
 -10   7   4        4.84      110.31     70.49 o 
  -9   7   4        2.81      -62.34     68.99 o 
  -8   7   4       18.18      -59.77     59.77 o 
  -7   7   4      312.02      460.96     68.06 o 
  -6   7   4      127.60       87.65     46.83 o 
  -5   7   4      148.32       88.36     45.75 o 
  -4   7   4       48.38       14.01     36.10 o 
  -3   7   4     2602.75     2579.56    101.44 o 
  -2   7   4        1.13       19.59     31.60 o 
  -1   7   4      194.90      364.38     46.18 o 
   0   7   4       63.94       75.60     24.42 o 
   1   7   4        9.33       85.93     39.10 o 
   2   7   4     1988.68     2186.01     98.94 o 
   3   7   4       18.14       31.03     36.25 o 
   4   7   4      300.37      330.85     57.91 o 
   5   7   4        3.29      -27.17     48.33 o 
   6   7   4      135.35      114.31     61.91 o 
   7   7   4        0.03       -5.93     56.19 o 
   8   7   4       14.39      108.88     49.04 o 
   9   7   4        1.18      -30.95     74.21 o 
  -9   8   4       13.23       43.04     65.70 o 
  -8   8   4       30.67       44.18     64.05 o 
  -7   8   4       32.97       99.87     49.04 o 
  -6   8   4      201.83      233.99     63.20 o 
  -5   8   4        0.09       17.16     38.82 o 
  -4   8   4      289.70      330.21     57.69 o 
  -3   8   4      378.76      275.66     53.05 o 
  -2   8   4      322.70      312.55     41.68 o 
  -1   8   4     2821.95     2713.53    101.52 o 
   0   8   4      771.45      791.50     44.33 o 
   1   8   4     1082.99     1242.27     75.42 o 
   2   8   4     1057.27     1000.78     70.63 o 
   3   8   4        0.75        0.00     36.60 o 
   4   8   4       68.80       37.96     46.75 o 
   5   8   4      781.31      971.76     94.44 o 
   6   8   4        4.25       54.48     47.54 o 
   7   8   4        4.87      -18.59     63.55 o 
   8   8   4        4.57       21.16     70.06 o 
  -9   9   4        3.61      111.60     59.05 o 
  -8   9   4        7.79      118.60     55.90 o 
  -7   9   4        7.50      -29.17     49.83 o 
  -6   9   4        0.14       20.66     43.18 o 
  -5   9   4        1.54       55.05     44.97 o 
  -4   9   4       33.89       16.44     44.68 o 
  -3   9   4      610.63      470.54     61.34 o 
  -2   9   4       17.90      -10.44     35.53 o 
  -1   9   4      354.40      256.36     46.04 o 
   0   9   4        9.72       30.12     29.31 o 
   1   9   4       48.30       34.46     36.46 o 
   2   9   4      646.18      671.86     73.06 o 
   3   9   4       30.33      105.38     44.75 o 
   4   9   4      329.99      365.96     64.98 o 
   5   9   4      175.49      299.61     64.41 o 
   6   9   4      116.64      114.67     61.77 o 
   7   9   4       13.25       45.32     50.61 o 
   8   9   4        0.05       43.89     62.05 o 
  -9  10   4        0.33      -30.95     69.27 o 
  -8  10   4       54.95        0.00     67.56 o 
  -7  10   4      389.69      417.71     77.21 o 
  -6  10   4       52.08       76.78     45.25 o 
  -5  10   4       93.34      216.47     50.19 o 
  -4  10   4       20.41        4.43     42.46 o 
  -3  10   4        3.82       24.52     38.82 o 
  -2  10   4       86.58        3.86     48.97 o 
  -1  10   4      163.67      122.18     49.26 o 
   0  10   4        7.41      -29.69     30.77 o 
   1  10   4      142.75      152.49     45.40 o 
   2  10   4      306.73      259.08     60.05 o 
   3  10   4      221.14      206.60     55.76 o 
   4  10   4       68.33       77.57     51.33 o 
   5  10   4       77.88       43.18     56.62 o 
   6  10   4       15.71       12.08     49.83 o 
   7  10   4        4.05      -65.41     65.41 o 
   8  10   4        0.51       22.88     68.56 o 
  -8  11   4       40.91      -43.39     68.63 o 
  -7  11   4       27.94      -19.45     51.47 o 
  -6  11   4      120.81       58.34     64.98 o 
  -5  11   4       97.53      221.62     51.69 o 
  -4  11   4       41.91      159.06     47.97 o 
  -3  11   4      140.38      147.41     49.54 o 
  -2  11   4      323.33      434.94     60.48 o 
  -1  11   4      778.34      728.69     71.35 o 
   0  11   4        6.17      -34.53     34.53 o 
   1  11   4      153.55      125.96     46.04 o 
   2  11   4        2.11       26.59     53.12 o 
   3  11   4      342.48      400.27     53.47 o 
   4  11   4       88.47       46.90     60.48 o 
   5  11   4       28.86       -5.72     61.12 o 
   6  11   4       37.68       95.80     55.33 o 
   7  11   4        1.63      -49.83     60.05 o 
   8  11   4        3.30      -15.87     74.56 o 
  -8  12   4        2.08      -37.96     64.91 o 
  -7  12   4       22.66      116.53     57.76 o 
  -6  12   4       70.28       18.66     65.41 o 
  -5  12   4       30.71      141.55     57.48 o 
  -4  12   4       43.65       20.87     56.62 o 
  -3  12   4       13.06      -38.96     51.54 o 
  -2  12   4        7.51       23.16     51.76 o 
  -1  12   4      288.39      301.97     66.41 o 
   0  12   4      612.11      659.99     54.98 o 
   1  12   4       12.69      -13.80     56.98 o 
   2  12   4       54.64       43.47     49.47 o 
   3  12   4      693.01      536.60     79.28 o 
   4  12   4      113.67      111.88     68.99 o 
   5  12   4        2.57      -57.84     57.84 o 
   6  12   4        1.81      -60.84     65.20 o 
   7  12   4        0.52        7.51     63.98 o 
  -7  13   4        3.74       21.80     69.99 o 
  -6  13   4       26.31      -13.23     66.13 o 
  -5  13   4      187.63      309.69     60.41 o 
  -4  13   4        4.14       56.33     56.33 o 
  -3  13   4      165.14       79.42     57.26 o 
  -2  13   4       29.59       91.08     48.04 o 
  -1  13   4      108.21       59.26     61.70 o 
   0  13   4        0.00      -41.08     41.29 o 
   1  13   4       19.22       30.24     57.91 o 
   2  13   4       17.85       42.04     58.05 o 
   3  13   4       29.94       16.73     55.55 o 
   4  13   4       29.28        0.00     58.84 o 
   5  13   4       61.82       84.93     58.05 o 
   6  13   4       11.47       28.67     71.63 o 
   7  13   4        1.26        7.86     70.06 o 
  -7  14   4        4.80       38.46     69.99 o 
  -6  14   4        3.28      126.89     57.26 o 
  -5  14   4        0.04      -32.53     60.05 o 
  -4  14   4       91.87      224.83     68.49 o 
  -3  14   4      196.41      287.17     77.49 o 
  -2  14   4        4.42       -5.50     58.62 o 
  -1  14   4      729.74      701.81     89.36 o 
   0  14   4      333.72      267.91     52.34 o 
   1  14   4        2.07      -66.20     66.20 o 
   2  14   4        4.00      -57.05     61.48 o 
   3  14   4        0.27       30.10     54.90 o 
   4  14   4       16.96       32.24     58.76 o 
   5  14   4        9.53      -75.06     75.06 o 
   6  14   4       48.00       60.77     67.92 o 
  -6  15   4       14.11       52.62     78.42 o 
  -5  15   4        8.96       -7.01     68.06 o 
  -4  15   4        6.24       52.40     60.69 o 
  -3  15   4        1.91      -12.44     62.20 o 
  -2  15   4      196.92      311.84     69.92 o 
  -1  15   4       33.15       11.72     68.06 o 
   0  15   4       82.15      138.03     52.29 o 
   1  15   4       87.93      125.54     72.49 o 
   2  15   4       59.94      117.53     78.92 o 
   3  15   4       37.28        6.51     71.49 o 
   4  15   4        0.35      152.13     60.27 o 
   5  15   4       11.73       22.30     71.70 o 
  -5  16   4       24.69       22.45     67.27 o 
  -4  16   4        1.01      -42.25     69.06 o 
  -3  16   4       32.23      161.35     67.92 o 
  -2  16   4       44.30      117.03     63.70 o 
  -1  16   4        0.06      -19.16     59.55 o 
   0  16   4      307.90      272.18     60.39 o 
   1  16   4       34.81        6.51     74.78 o 
   2  16   4      217.95      100.30     74.13 o 
   3  16   4        3.03      -34.96     75.06 o 
   4  16   4        1.17       66.70     80.14 o 
   5  16   4        0.10      -23.81     73.92 o 
  -4  17   4       76.35       22.73     91.79 o 
  -3  17   4        1.50       -7.22     70.70 o 
  -2  17   4       12.13      -14.08     78.28 o 
  -1  17   4        9.41      -83.00     83.00 o 
   0  17   4       28.53      -25.89     57.62 o 
   1  17   4       29.39       42.11     74.85 o 
   2  17   4        1.76      -21.66     67.34 o 
   3  17   4        1.69       82.78     80.00 o 
   4  17   4       30.98       79.35     76.92 o 
  -3  18   4        2.01       23.45     67.63 o 
  -2  18   4        0.41      129.04     66.63 o 
  -1  18   4       37.32       59.84     90.36 o 
   0  18   4        0.04       26.03     74.71 o 
   1  18   4       56.61       -7.58     82.57 o 
   2  18   4        5.78      -69.99     79.64 o 
  -9   0   5      256.07      196.74     92.01 o 
  -7   0   5        4.67      -49.40     51.83 o 
  -5   0   5      148.46      206.60     59.91 o 
  -3   0   5       19.19       49.26     25.66 o 
  -1   0   5      229.41      194.02     33.46 o 
   1   0   5     1241.85     1170.57     54.40 o 
   3   0   5       39.08      158.06     39.75 o 
   5   0   5        4.86        3.86     47.04 o 
   7   0   5       10.52       90.79     52.04 o 
   9   0   5       29.32       78.92     74.21 o 
 -10   1   5       36.39       21.38     70.85 o 
  -9   1   5      235.05      191.09     74.21 o 
  -8   1   5      139.73      174.86     61.55 o 
  -7   1   5       62.67       72.13     40.82 o 
  -6   1   5       93.99      110.09     51.62 o 
  -5   1   5     1891.07     2001.06     92.86 o 
  -4   1   5     2369.19     2496.06     93.94 o 
  -3   1   5       52.18        4.15     26.67 o 
  -2   1   5      136.71       77.92     32.31 o 
  -1   1   5    32729.21    36152.28    234.84 o 
   0   1   5      437.31      432.33     27.31 o 
   1   1   5      534.35      547.82     42.97 o 
   2   1   5       49.22       61.27     32.24 o 
   3   1   5      490.28      619.74     56.05 o 
   4   1   5       10.13      -38.32     38.32 o 
   5   1   5      299.19      392.26     56.55 o 
   6   1   5       23.35      -49.97     49.97 o 
   7   1   5      106.47      -42.89     59.69 o 
   8   1   5        7.08       18.66     58.12 o 
   9   1   5        0.68      -14.37     69.70 o 
 -10   2   5        6.80       28.67     69.49 o 
  -9   2   5       23.79       37.32     64.56 o 
  -8   2   5       61.16       69.56     66.99 o 
  -7   2   5        5.50      -36.53     50.83 o 
  -6   2   5       47.22       92.44     42.18 o 
  -5   2   5      507.78      668.43     60.84 o 
  -4   2   5        9.90      -54.19     54.19 o 
  -3   2   5      582.28      451.81     48.76 o 
  -2   2   5       96.20       71.56     31.53 o 
  -1   2   5     6684.90     6247.69    103.66 o 
   0   2   5      487.16      534.40     44.72 o 
   1   2   5     3701.85     4952.87     98.01 o 
   2   2   5      104.85       85.57     35.89 o 
   3   2   5      613.70      531.60     46.97 o 
   4   2   5      140.25      159.64     43.82 o 
   5   2   5      111.80      132.68     49.33 o 
   6   2   5      231.36      434.01     62.62 o 
   7   2   5       67.82       48.68     61.41 o 
   8   2   5        7.20      125.61     54.05 o 
   9   2   5        6.48       36.17     65.91 o 
 -10   3   5        0.24      123.18     70.63 o 
  -9   3   5        4.26       31.46     61.34 o 
  -8   3   5       60.59       76.06     53.76 o 
  -7   3   5        3.32       88.36     42.89 o 
  -6   3   5       74.43       63.13     49.90 o 
  -5   3   5       94.72       39.82     38.10 o 
  -4   3   5       66.92       22.09     36.60 o 
  -3   3   5     1255.21     1146.41     63.84 o 
  -2   3   5     1919.40     1862.52     71.42 o 
  -1   3   5      510.33      387.76     42.32 o 
   0   3   5       35.21        2.88     18.67 o 
   1   3   5      120.45      102.02     32.46 o 
   2   3   5     1707.66     1926.72     78.28 o 
   3   3   5      560.67      716.40     61.55 o 
   4   3   5       19.40      -30.24     39.89 o 
   5   3   5      468.36      599.30     65.63 o 
   6   3   5      346.45      164.71     65.06 o 
   7   3   5        6.30      126.32     46.25 o 
   8   3   5       25.42       38.18     58.34 o 
   9   3   5        2.42       58.55     62.98 o 
 -10   4   5        2.13        0.00     54.05 o 
  -9   4   5      147.16      121.82     77.21 o 
  -8   4   5      117.00      111.02     56.62 o 
  -7   4   5       17.99        4.79     47.04 o 
  -6   4   5       88.83       77.42     34.82 o 
  -5   4   5      115.39      110.59     39.10 o 
  -4   4   5        2.23       14.58     34.10 o 
  -3   4   5        2.17      -22.23     30.53 o 
  -2   4   5      129.50      230.77     37.39 o 
  -1   4   5      287.08      309.48     36.96 o 
   0   4   5     2340.74     2181.65     82.78 o 
   1   4   5       89.27       86.29     31.10 o 
   2   4   5      237.74      319.70     38.89 o 
   3   4   5     1013.88     1139.76     75.28 o 
   4   4   5       33.23       45.47     38.46 o 
   5   4   5        5.77       49.47     37.82 o 
   6   4   5       99.36      130.33     49.47 o 
   7   4   5       30.71       28.02     61.20 o 
   8   4   5        3.45      -12.94     60.77 o 
   9   4   5        0.70       66.84     66.84 o 
 -10   5   5        0.08       45.04     68.77 o 
  -9   5   5       11.90       72.13     57.55 o 
  -8   5   5        1.53      119.67     53.19 o 
  -7   5   5      247.90      335.14     58.34 o 
  -6   5   5        7.09        0.00     44.04 o 
  -5   5   5       36.88        0.00     38.75 o 
  -4   5   5      873.07     1038.03     73.28 o 
  -3   5   5      429.38      364.60     44.40 o 
  -2   5   5      162.50      135.12     34.60 o 
  -1   5   5      783.31     1158.77     63.20 o 
   0   5   5      219.23      225.52     30.84 o 
   1   5   5      336.57      690.80     51.40 o 
   2   5   5       49.09        2.72     32.60 o 
   3   5   5       41.98      -15.73     32.81 o 
   4   5   5     1456.91     1700.81     96.58 o 
   5   5   5     1220.35     1663.49    105.88 o 
   6   5   5       33.61       44.82     57.91 o 
   7   5   5       23.53       57.62     54.05 o 
   8   5   5        2.18      -13.23     59.98 o 
   9   5   5        4.88       53.05     72.28 o 
 -10   6   5        1.37      -23.02     80.85 o 
  -9   6   5        6.25      -63.91     63.91 o 
  -8   6   5        2.51       70.56     51.97 o 
  -7   6   5      310.47      399.05     67.49 o 
  -6   6   5      104.13       70.99     52.83 o 
  -5   6   5      236.69      407.13     51.26 o 
  -4   6   5      281.52      420.07     54.76 o 
  -3   6   5      232.66      354.09     51.26 o 
  -2   6   5       42.49       -2.65     34.67 o 
  -1   6   5     1994.57     1903.41     80.21 o 
   0   6   5       16.81      228.87    110.77 o 
   1   6   5       78.18       15.94     38.46 o 
   2   6   5      655.23      776.88     62.20 o 
   3   6   5      204.97      165.07     39.75 o 
   4   6   5       72.96       69.92     36.82 o 
   5   6   5        2.48       35.89     47.04 o 
   6   6   5      103.99      165.43     59.84 o 
   7   6   5       34.25       47.54     56.98 o 
   8   6   5        0.01       34.03     59.69 o 
   9   6   5        5.81      -23.23     74.71 o 
 -10   7   5        0.00       -7.86     69.13 o 
  -9   7   5        0.98       20.80     52.40 o 
  -8   7   5        1.45      -64.77     64.77 o 
  -7   7   5      364.70      389.48     66.84 o 
  -6   7   5      277.36      471.12     63.48 o 
  -5   7   5        0.07       20.37     34.39 o 
  -4   7   5       11.52      -32.31     50.90 o 
  -3   7   5       92.48       41.61     36.10 o 
  -2   7   5      291.41      146.41     40.18 o 
  -1   7   5      612.00      512.87     53.62 o 
   0   7   5      718.13      733.34    105.16 o 
   1   7   5      217.64      173.79     41.32 o 
   2   7   5        0.08       19.37     28.52 o 
   3   7   5     1564.29     1714.61     93.08 o 
   4   7   5      780.87     1038.89     78.21 o 
   5   7   5      203.89      254.43     55.33 o 
   6   7   5        4.69      102.37     44.11 o 
   7   7   5       10.61       30.74     51.83 o 
   8   7   5        8.55      -49.04     68.34 o 
   9   7   5        3.22        7.94     80.71 o 
  -9   8   5        6.88      -71.49     71.49 o 
  -8   8   5       67.17      164.78     68.27 o 
  -7   8   5      109.67       22.38     65.13 o 
  -6   8   5        0.75       39.39     47.25 o 
  -5   8   5       56.02      -13.08     49.47 o 
  -4   8   5        6.33       34.89     40.82 o 
  -3   8   5        1.73      119.10     33.96 o 
  -2   8   5      314.33      460.61     53.69 o 
  -1   8   5      102.84       56.05     39.61 o 
   0   8   5      584.45     1343.59    521.44 o 
   1   8   5       52.54       74.99     39.82 o 
   2   8   5      582.02      673.93     65.70 o 
   3   8   5        2.58        7.79     39.89 o 
   4   8   5      128.75      118.60     49.90 o 
   5   8   5        4.70       39.75     44.47 o 
   6   8   5       98.65      -11.30     67.20 o 
   7   8   5        4.79      -44.82     64.34 o 
   8   8   5        3.19      108.74     65.27 o 
  -9   9   5        0.50       82.00     65.41 o 
  -8   9   5        1.00       99.23     52.47 o 
  -7   9   5      163.46      252.29     64.56 o 
  -6   9   5        8.87      -10.44     47.18 o 
  -5   9   5      555.20      451.31     70.42 o 
  -4   9   5       99.32      142.48     53.97 o 
  -3   9   5      247.06      275.74     42.97 o 
  -2   9   5       21.42       42.97     41.18 o 
  -1   9   5      102.68       93.37     43.61 o 
   0   9   5       85.88      115.23     65.73 o 
   1   9   5      533.05      485.84     53.97 o 
   2   9   5      226.68      296.82     50.69 o 
   3   9   5      488.94      371.53     57.26 o 
   4   9   5        1.38      -49.18     49.18 o 
   5   9   5      134.20      173.58     63.77 o 
   6   9   5        0.09      -56.48     56.48 o 
   7   9   5        0.01      113.45     60.84 o 
   8   9   5        1.75      -45.11     68.92 o 
  -9  10   5       10.49       69.77     67.13 o 
  -8  10   5        0.17      -67.84     67.84 o 
  -7  10   5       46.59       61.77     70.49 o 
  -6  10   5       61.75       83.00     51.62 o 
  -5  10   5        3.01       89.65     47.25 o 
  -4  10   5       88.31       81.50     48.33 o 
  -3  10   5       35.76      104.52     42.39 o 
  -2  10   5        2.36      -45.32     45.32 o 
  -1  10   5       93.28       22.95     42.89 o 
   0  10   5       15.69       58.07     40.21 o 
   1  10   5      806.04      597.80     67.99 o 
   2  10   5       88.66      134.54     54.83 o 
   3  10   5       20.04       95.80     37.89 o 
   4  10   5        3.38      -20.09     49.69 o 
   5  10   5      440.55      507.65     78.71 o 
   6  10   5        1.63      -24.95     72.13 o 
   7  10   5        0.05      125.61     66.20 o 
   8  10   5        0.00      -54.76     71.28 o 
  -8  11   5       22.50       72.56     68.06 o 
  -7  11   5       45.59      104.30     61.20 o 
  -6  11   5        0.18       58.84     47.04 o 
  -5  11   5        3.05       69.42     54.19 o 
  -4  11   5      496.56      504.07     63.63 o 
  -3  11   5       78.75       31.88     50.11 o 
  -2  11   5      706.20      743.99     73.92 o 
  -1  11   5        1.31      -12.65     43.18 o 
   0  11   5       59.35       86.52     40.29 o 
   1  11   5      972.43      764.08     77.64 o 
   2  11   5      204.59      265.58     61.12 o 
   3  11   5      132.80      172.36     58.91 o 
   4  11   5      143.85      166.64     60.55 o 
   5  11   5      153.09      302.26     70.35 o 
   6  11   5        2.20      -65.70     65.70 o 
   7  11   5       14.30      138.98     54.26 o 
  -8  12   5        4.31      -38.10     70.27 o 
  -7  12   5       10.49       96.51     63.91 o 
  -6  12   5       38.52       68.84     56.98 o 
  -5  12   5       16.26        5.72     46.83 o 
  -4  12   5      537.10      724.05     82.71 o 
  -3  12   5      103.05      153.56     48.76 o 
  -2  12   5        0.18       23.66     48.90 o 
  -1  12   5      530.26      494.28     74.06 o 
   0  12   5        7.46      -34.64     39.38 o 
   1  12   5      173.58       85.43     61.55 o 
   2  12   5      933.46      881.04     90.86 o 
   3  12   5       81.79      127.61     55.26 o 
   4  12   5        7.61      -17.30     53.69 o 
   5  12   5        1.96       50.40     60.48 o 
   6  12   5        5.47        6.93     51.47 o 
   7  12   5        6.02      -15.37     61.48 o 
  -7  13   5        7.08      -79.57     79.57 o 
  -6  13   5       28.36       73.28     66.99 o 
  -5  13   5       88.70      263.65     60.41 o 
  -4  13   5       18.16       45.61     58.12 o 
  -3  13   5       48.09       80.64     56.62 o 
  -2  13   5       93.58      185.73     53.62 o 
  -1  13   5       40.01       65.70     54.19 o 
   0  13   5       75.77      111.25     43.04 o 
   1  13   5       81.74      181.15     53.55 o 
   2  13   5        7.69       75.64     58.19 o 
   3  13   5       10.52      -28.67     58.19 o 
   4  13   5        1.20      135.76     53.76 o 
   5  13   5        0.09      -33.53     63.98 o 
   6  13   5        3.17        0.00     59.69 o 
  -7  14   5       10.39      -23.16     69.49 o 
  -6  14   5        1.55       35.46     69.13 o 
  -5  14   5       19.09       85.43     51.33 o 
  -4  14   5        1.04      -36.89     60.19 o 
  -3  14   5        0.00       40.75     55.55 o 
  -2  14   5      217.60      280.60     60.41 o 
  -1  14   5       52.87      -38.53     68.56 o 
   0  14   5        1.64       22.91     52.37 o 
   1  14   5       16.93       28.17     53.12 o 
   2  14   5      151.46       17.51     67.99 o 
   3  14   5      119.06       92.65     68.49 o 
   4  14   5        0.42        0.00     74.21 o 
   5  14   5       46.38       14.30     76.92 o 
   6  14   5       34.88      124.39     80.00 o 
  -6  15   5        4.94        7.58     69.70 o 
  -5  15   5       61.57      161.85     72.78 o 
  -4  15   5       22.51      -46.33     73.99 o 
  -3  15   5       67.08      113.38     63.63 o 
  -2  15   5       11.09      -30.45     68.63 o 
  -1  15   5      241.69      293.25     72.06 o 
   0  15   5       20.80       76.25     54.85 o 
   1  15   5      379.89      244.21     82.86 o 
   2  15   5        0.27      -79.00     79.00 o 
   3  15   5        2.54       59.84     66.13 o 
   4  15   5       14.39      -21.23     76.57 o 
   5  15   5       45.35       45.61     67.13 o 
  -5  16   5      115.49        0.00     82.50 o 
  -4  16   5        3.33       56.91     58.69 o 
  -3  16   5       31.16      -47.61     76.06 o 
  -2  16   5       49.44      158.28     73.99 o 
  -1  16   5       21.19      -32.46     73.13 o 
   0  16   5       10.04      -23.58     51.93 o 
   1  16   5       86.67      132.18     65.41 o 
   2  16   5       14.14      -67.92     67.92 o 
   3  16   5        0.74       35.74     73.92 o 
   4  16   5        1.22       45.40     74.13 o 
  -4  17   5      125.41       76.42     89.08 o 
  -3  17   5        0.31      -65.98     83.29 o 
  -2  17   5       68.70       -7.15     79.64 o 
  -1  17   5       71.54       56.19     73.63 o 
   0  17   5        0.48      -20.02     54.16 o 
   1  17   5        5.33      -82.00     82.00 o 
   2  17   5        1.74      -58.84     75.71 o 
   3  17   5       11.45      -38.39     70.70 o 
  -3  18   5       23.61       -7.86     71.85 o 
  -2  18   5        0.66      -38.39     80.21 o 
  -1  18   5        0.07      -99.73     99.73 o 
   0  18   5        8.79       22.45     57.24 o 
   1  18   5        0.06      -82.21     82.21 o 
   2  18   5       16.08       63.27     80.64 o 
 -10   0   6       68.16       71.28     83.14 o 
  -8   0   6       16.88       42.68     61.77 o 
  -6   0   6       61.12      123.61     53.83 o 
  -4   0   6      708.14      750.64     61.27 o 
  -2   0   6     8968.99    10191.98    144.12 o 
   0   0   6     2701.68     2825.32     59.47 o 
   2   0   6     1197.29     1307.97     68.13 o 
   4   0   6      678.83      664.85     64.41 o 
   6   0   6      259.81      262.51     65.27 o 
   8   0   6        4.94        0.00     56.98 o 
 -10   1   6        4.08       21.45     66.63 o 
  -9   1   6       38.92      161.35     61.41 o 
  -8   1   6        6.13       16.09     44.47 o 
  -7   1   6        4.93       41.18     45.54 o 
  -6   1   6       20.46      -23.31     44.61 o 
  -5   1   6      240.99      254.22     48.54 o 
  -4   1   6      373.80      423.29     50.61 o 
  -3   1   6       90.46      151.27     34.60 o 
  -2   1   6     2327.85     2195.59     79.07 o 
  -1   1   6     2100.90     2141.83     74.35 o 
   0   1   6      806.73      719.59     35.59 o 
   1   1   6     1665.52     1690.44     71.56 o 
   2   1   6        0.00      -30.67     30.67 o 
   3   1   6      219.70      289.03     44.25 o 
   4   1   6      203.66      216.04     52.12 o 
   5   1   6        1.60      -49.54     49.54 o 
   6   1   6       10.64      -52.69     61.20 o 
   7   1   6       11.42       72.63     68.63 o 
   8   1   6       38.14      -38.82     70.85 o 
   9   1   6       14.97      -59.41     69.70 o 
 -10   2   6        4.49      -70.49     70.49 o 
  -9   2   6       20.04      -18.73     62.20 o 
  -8   2   6        7.46        5.43     56.41 o 
  -7   2   6        5.49        4.65     42.68 o 
  -6   2   6      379.62      311.05     52.97 o 
  -5   2   6        0.02      -26.59     35.10 o 
  -4   2   6      700.69      956.67     64.41 o 
  -3   2   6      126.89      114.38     33.46 o 
  -2   2   6        9.66       16.09     28.81 o 
  -1   2   6     6416.95     7139.31    118.53 o 
   0   2   6     2666.20     2615.87     63.77 o 
   1   2   6       22.11       37.60     30.67 o 
   2   2   6     1001.59     1385.54     71.35 o 
   3   2   6     2039.15     2450.16     98.16 o 
   4   2   6       54.50       10.44     46.40 o 
   5   2   6       38.73      -41.25     44.47 o 
   6   2   6        0.82       19.37     46.97 o 
   7   2   6      114.52      101.44     60.19 o 
   8   2   6        0.07       13.01     66.41 o 
   9   2   6        1.54       67.27     64.77 o 
 -10   3   6       14.02      -71.63     71.63 o 
  -9   3   6       61.21      -67.92     67.92 o 
  -8   3   6      144.24      197.45     65.84 o 
  -7   3   6        1.10       80.21     41.39 o 
  -6   3   6        2.82       12.08     38.89 o 
  -5   3   6       78.86       23.95     38.53 o 
  -4   3   6       49.05       20.23     29.38 o 
  -3   3   6     1058.79     1175.29     68.06 o 
  -2   3   6      386.25      497.78     41.96 o 
  -1   3   6      127.58       39.75     33.89 o 
   0   3   6      250.52      403.80     88.90 o 
   1   3   6       18.80       55.55     26.24 o 
   2   3   6        1.68       92.65     38.32 o 
   3   3   6      458.47      452.31     57.05 o 
   4   3   6      170.44      222.40     45.11 o 
   5   3   6        7.81       21.09     43.61 o 
   6   3   6      226.49      305.62     63.13 o 
   7   3   6      121.62       85.79     64.98 o 
   8   3   6       12.44       19.80     57.12 o 
   9   3   6        0.06      -30.24     64.98 o 
 -10   4   6       30.55       81.21     62.20 o 
  -9   4   6        9.58      -51.62     62.55 o 
  -8   4   6        0.02       67.20     47.54 o 
  -7   4   6      321.32      367.74     65.63 o 
  -6   4   6      333.49      382.47     65.48 o 
  -5   4   6       19.03       85.36     40.89 o 
  -4   4   6      311.17      334.71     46.18 o 
  -3   4   6      820.01      811.34     63.20 o 
  -2   4   6      149.36       95.44     34.60 o 
  -1   4   6      697.56      628.39     50.40 o 
   0   4   6        0.24      -22.46     44.18 o 
   1   4   6      124.74      153.70     42.25 o 
   2   4   6     1614.83     1603.08     80.07 o 
   3   4   6      141.72       63.63     41.46 o 
   4   4   6       91.54       89.36     44.68 o 
   5   4   6        6.68        4.36     48.97 o 
   6   4   6        7.63      -15.16     48.68 o 
   7   4   6       11.54       35.03     53.47 o 
   8   4   6        1.99       60.41     55.69 o 
   9   4   6        9.84       61.34     82.57 o 
 -10   5   6        0.09      -30.10     78.92 o 
  -9   5   6       10.96      -52.76     73.42 o 
  -8   5   6      291.14      569.27     76.49 o 
  -7   5   6       60.51       89.86     53.33 o 
  -6   5   6      223.88      293.75     60.19 o 
  -5   5   6      102.44       29.88     42.18 o 
  -4   5   6      102.76        3.22     40.46 o 
  -3   5   6       50.16       14.15     37.89 o 
  -2   5   6      924.33      680.65     53.55 o 
  -1   5   6      938.43      723.69     56.33 o 
   0   5   6      458.28      474.94     34.58 o 
   1   5   6     1262.99     1262.01     70.06 o 
   2   5   6     1824.34     2219.18     96.73 o 
   3   5   6        9.73        6.72     36.25 o 
   4   5   6      242.53      217.97     53.40 o 
   5   5   6      356.08      464.11     67.27 o 
   6   5   6      491.84      390.19     72.63 o 
   7   5   6        0.17       53.83     57.69 o 
   8   5   6        1.66      -72.85     72.85 o 
   9   5   6       27.13       -7.79     80.78 o 
 -10   6   6        2.22        0.00     65.34 o 
  -9   6   6       17.75       27.09     71.70 o 
  -8   6   6      138.43      249.14     61.62 o 
  -7   6   6       46.37       10.37     57.19 o 
  -6   6   6       57.43       22.59     44.04 o 
  -5   6   6       55.27       62.98     38.18 o 
  -4   6   6        0.46       41.39     70.27 o 
  -3   6   6       91.22       82.86     39.39 o 
  -2   6   6       59.88       64.48     30.60 o 
  -1   6   6      177.77      213.97     41.61 o 
   0   6   6       23.11       46.82     29.21 o 
   1   6   6      437.05      398.63     51.26 o 
   2   6   6       21.14      -34.31     34.31 o 
   3   6   6       73.63      129.04     47.25 o 
   4   6   6      392.75      385.04     65.56 o 
   5   6   6       32.74       75.21     40.96 o 
   6   6   6        0.44      -68.13     68.13 o 
   7   6   6       51.28      -30.81     60.69 o 
   8   6   6        0.87       63.27     65.56 o 
 -10   7   6        9.68       47.47     67.13 o 
  -9   7   6       19.07       62.84     57.98 o 
  -8   7   6       39.73       92.15     57.33 o 
  -7   7   6       12.92       70.20     56.33 o 
  -6   7   6      324.94      388.90     57.69 o 
  -5   7   6      418.35      271.52     63.77 o 
  -4   7   6       82.58       85.22     37.25 o 
  -3   7   6      102.65      153.49     48.11 o 
  -2   7   6      464.74      629.25     58.55 o 
  -1   7   6      167.71      210.39     38.96 o 
   0   7   6      773.20      771.80     46.12 o 
   1   7   6      754.04      717.33     63.05 o 
   2   7   6      375.19      343.29     50.19 o 
   3   7   6        2.65       49.83     44.18 o 
   4   7   6       58.14      108.31     53.26 o 
   5   7   6      270.78      384.04     68.20 o 
   6   7   6      300.52      218.62     81.78 o 
   7   7   6       24.72       12.73     68.70 o 
   8   7   6       58.52       21.73     67.49 o 
  -9   8   6        0.36      -76.06     76.06 o 
  -8   8   6       15.30       25.52     61.98 o 
  -7   8   6       27.74      -28.24     60.55 o 
  -6   8   6       13.91       85.00     48.76 o 
  -5   8   6       95.82      115.60     38.25 o 
  -4   8   6        6.43       59.77     43.11 o 
  -3   8   6      433.47      526.59     59.77 o 
  -2   8   6      476.30      505.36     56.26 o 
  -1   8   6     1561.46     1304.47     76.28 o 
   0   8   6      446.12      404.52     37.64 o 
   1   8   6      475.37      486.56     58.26 o 
   2   8   6       42.24       29.81     44.11 o 
   3   8   6       27.86       78.07     40.46 o 
   4   8   6      262.60      257.51     64.05 o 
   5   8   6      573.10      668.21     96.22 o 
   6   8   6       39.10       70.27     60.84 o 
   7   8   6       98.06       52.97     71.28 o 
   8   8   6        9.68       -7.51     62.98 o 
  -9   9   6       25.18      119.89     70.27 o 
  -8   9   6        2.98      -71.13     71.13 o 
  -7   9   6        9.82       59.34     53.69 o 
  -6   9   6       10.33      111.09     37.75 o 
  -5   9   6        2.70       37.96     43.97 o 
  -4   9   6       86.08       60.12     45.04 o 
  -3   9   6      110.35       94.87     43.32 o 
  -2   9   6      244.10      193.59     47.97 o 
  -1   9   6       11.97       25.31     36.67 o 
   0   9   6       11.25       44.51     31.38 o 
   1   9   6        0.05       34.03     36.46 o 
   2   9   6      314.51      412.42     61.05 o 
   3   9   6       32.84      -50.54     50.54 o 
   4   9   6       63.14       39.18     59.12 o 
   5   9   6        2.16       49.18     62.05 o 
   6   9   6      255.04      196.24     82.71 o 
   7   9   6       16.35      -72.35     72.35 o 
   8   9   6        3.35      -46.47     75.92 o 
  -9  10   6       11.77        0.00     71.42 o 
  -8  10   6        5.48      -59.55     59.55 o 
  -7  10   6       19.23       18.73     62.12 o 
  -6  10   6        3.53       -5.58     51.12 o 
  -5  10   6      265.11      228.12     65.13 o 
  -4  10   6        1.44        4.65     49.69 o 
  -3  10   6       43.02       73.06     45.68 o 
  -2  10   6        0.78      -32.60     40.75 o 
  -1  10   6      244.31      150.99     45.97 o 
   0  10   6       50.79      123.86     67.95 o 
   1  10   6      152.10      132.26     53.90 o 
   2  10   6      222.27      254.43     64.20 o 
   3  10   6       55.94       61.77     46.75 o 
   4  10   6       52.47      187.80     58.55 o 
   5  10   6       12.45      -28.88     65.13 o 
   6  10   6       16.90        6.43     63.48 o 
   7  10   6       11.32       21.59     69.42 o 
  -8  11   6       13.88      -67.77     67.77 o 
  -7  11   6        3.00       19.73     65.48 o 
  -6  11   6       54.74       65.48     58.05 o 
  -5  11   6       66.86       27.09     56.12 o 
  -4  11   6        3.48       39.96     53.83 o 
  -3  11   6       25.66       18.66     43.82 o 
  -2  11   6      113.53       80.21     40.82 o 
  -1  11   6       95.99       13.08     53.83 o 
   0  11   6      519.28      577.30     53.23 o 
   1  11   6        2.01      112.74     43.04 o 
   2  11   6        7.35       -4.79     50.54 o 
   3  11   6      558.35      598.01     78.71 o 
   4  11   6       28.38       27.88     52.54 o 
   5  11   6        0.91      -42.89     63.41 o 
   6  11   6       23.06      -13.58     65.77 o 
   7  11   6       17.11       30.17     65.70 o 
  -8  12   6       29.26       99.73     62.77 o 
  -7  12   6       32.62       20.87     67.06 o 
  -6  12   6       27.75      101.30     59.41 o 
  -5  12   6       39.11       63.84     46.83 o 
  -4  12   6       48.33       75.35     57.98 o 
  -3  12   6      288.60      374.96     69.49 o 
  -2  12   6       13.06       14.58     45.32 o 
  -1  12   6      290.52      328.42     71.42 o 
   0  12   6       46.41      -40.61     40.61 o 
   1  12   6       77.47       83.50     57.48 o 
   2  12   6      114.96      123.61     61.84 o 
   3  12   6       53.44      153.99     69.56 o 
   4  12   6        0.09      -68.34     68.34 o 
   5  12   6        1.89       97.51     60.62 o 
   6  12   6        0.44       57.19     72.92 o 
   7  12   6        0.06      -78.21     78.21 o 
  -7  13   6        5.51       44.11     56.98 o 
  -6  13   6        4.07       74.06     65.63 o 
  -5  13   6        1.50        6.22     55.26 o 
  -4  13   6        0.49      -57.69     57.69 o 
  -3  13   6       22.40       76.85     62.05 o 
  -2  13   6       61.79       52.83     51.19 o 
  -1  13   6       42.45      -10.37     63.13 o 
   0  13   6       59.08       38.33     47.36 o 
   1  13   6       17.78       21.30     64.91 o 
   2  13   6        1.60       38.96     56.55 o 
   3  13   6       20.11      -64.20     64.20 o 
   4  13   6       10.10       57.26     61.34 o 
   5  13   6        5.13       62.12     78.42 o 
   6  13   6       17.21       22.66     72.85 o 
  -7  14   6       12.43      178.94     62.70 o 
  -6  14   6       23.62      -65.70     65.70 o 
  -5  14   6       32.83       53.26     67.84 o 
  -4  14   6       14.01       18.73     62.12 o 
  -3  14   6        9.87       65.27     54.05 o 
  -2  14   6      179.13      240.78     64.34 o 
  -1  14   6      449.90      473.69     82.86 o 
   0  14   6      136.31      143.97     43.63 o 
   1  14   6      234.45      393.34     79.28 o 
   2  14   6      108.40        0.00     70.70 o 
   3  14   6      141.33      108.02     71.06 o 
   4  14   6       32.83      -40.75     74.42 o 
   5  14   6       53.00      110.09     60.98 o 
  -6  15   6       31.53      122.10     66.49 o 
  -5  15   6       10.39       99.66     74.71 o 
  -4  15   6       77.84      107.38     72.92 o 
  -3  15   6        2.85       76.92     58.76 o 
  -2  15   6       23.33      124.18     59.55 o 
  -1  15   6       23.52      -55.05     62.70 o 
   0  15   6      293.35      265.43     57.37 o 
   1  15   6        1.29       81.36     63.55 o 
   2  15   6      351.75      298.54     77.35 o 
   3  15   6        3.66      -20.45     67.92 o 
   4  15   6        0.13       43.54     73.35 o 
   5  15   6       11.43       46.75     68.84 o 
  -5  16   6        3.39      152.27     77.64 o 
  -4  16   6       25.54      -43.25     68.42 o 
  -3  16   6       89.49       75.99     69.42 o 
  -2  16   6        0.40      -82.50     82.50 o 
  -1  16   6        0.09       66.20     57.69 o 
   0  16   6       65.69       52.99     49.20 o 
   1  16   6        0.09       33.81     59.34 o 
   2  16   6        0.40      -70.92     70.92 o 
   3  16   6       10.13      -36.60     76.42 o 
   4  16   6       68.56      -46.54     78.28 o 
  -4  17   6        0.00        0.00     70.92 o 
  -3  17   6        3.09       96.65     68.56 o 
  -2  17   6        1.94       86.86     61.41 o 
  -1  17   6       12.78       35.74     85.50 o 
   0  17   6       25.59       50.19     50.66 o 
   1  17   6       10.07      -85.00     85.00 o 
   2  17   6        0.03      105.23     85.07 o 
   3  17   6       15.86       70.56     87.00 o 
  -2  18   6       24.94       31.17     67.99 o 
  -1  18   6       92.73       53.97     82.64 o 
   0  18   6        8.30       27.40     59.95 o 
   1  18   6        0.69       15.73     82.28 o 
  -9   0   7        0.02      -43.75     62.84 o 
  -7   0   7        0.31       18.59     54.26 o 
  -5   0   7       39.82       33.74     32.74 o 
  -3   0   7      254.10      231.84     41.32 o 
  -1   0   7     3462.87     3129.60     95.44 o 
   1   0   7     4541.29     4644.39    116.10 o 
   3   0   7      147.67      118.10     39.82 o 
   5   0   7       61.52       68.92     46.75 o 
   7   0   7       15.27      -52.40     66.13 o 
   9   0   7       15.70      -53.76     77.14 o 
 -10   1   7        2.41       35.96     67.92 o 
  -9   1   7       81.46      -31.38     68.99 o 
  -8   1   7        9.94       70.56     55.12 o 
  -7   1   7       14.26       37.39     46.25 o 
  -6   1   7      218.94      223.69     58.19 o 
  -5   1   7       22.61      -30.60     39.46 o 
  -4   1   7      351.69      311.19     47.90 o 
  -3   1   7     2416.94     2501.21     93.58 o 
  -2   1   7      604.88      436.30     51.69 o 
  -1   1   7     7926.59     7728.52    131.04 o 
   0   1   7      223.90      234.48     26.77 o 
   1   1   7     1933.67     1904.77     82.07 o 
   2   1   7     1483.08     1521.51     76.06 o 
   3   1   7      879.04     1132.47     74.42 o 
   4   1   7       82.19      132.68     38.32 o 
   5   1   7      414.93      436.73     65.13 o 
   6   1   7        9.58       50.40     48.90 o 
   7   1   7       81.73      -70.06     70.06 o 
   8   1   7        7.55      -53.76     67.20 o 
   9   1   7        0.01      130.83     56.05 o 
 -10   2   7       17.33       65.20     72.06 o 
  -9   2   7        9.93      -62.20     62.20 o 
  -8   2   7      176.84      142.48     67.56 o 
  -7   2   7        2.43      118.10     40.39 o 
  -6   2   7       97.13       72.92     48.61 o 
  -5   2   7      111.99       72.56     41.04 o 
  -4   2   7     1077.40     1205.17     72.63 o 
  -3   2   7       13.81       15.23     29.17 o 
  -2   2   7      320.36      431.94     44.11 o 
  -1   2   7     2793.17     2719.96     90.01 o 
   0   2   7     2424.07     2689.83    179.51 o 
   1   2   7        0.09        7.15     29.38 o 
   2   2   7     1012.63     1110.73     68.77 o 
   3   2   7      331.65      382.90     55.83 o 
   4   2   7       12.13       48.68     34.53 o 
   5   2   7      498.97      455.32     63.77 o 
   6   2   7       41.92       96.73     57.41 o 
   7   2   7        0.61       64.77     49.61 o 
   8   2   7       12.44       54.19     69.06 o 
   9   2   7        0.04      -69.70     83.71 o 
 -10   3   7        0.04        0.00     71.78 o 
  -9   3   7       74.12       32.03     71.56 o 
  -8   3   7       14.25       -5.58     60.69 o 
  -7   3   7       14.51      -33.67     55.05 o 
  -6   3   7       36.79       33.10     39.75 o 
  -5   3   7       47.66      -17.80     47.04 o 
  -4   3   7      290.39      277.88     45.61 o 
  -3   3   7      368.20      403.34     46.54 o 
  -2   3   7        5.38      -16.66     32.89 o 
  -1   3   7      418.23      380.47     45.54 o 
   0   3   7     1069.45     1048.14     80.78 o 
   1   3   7      382.00      415.00     45.68 o 
   2   3   7       49.02       59.69     39.03 o 
   3   3   7       89.31       79.07     44.90 o 
   4   3   7      171.00      180.44     42.89 o 
   5   3   7        0.21       -4.43     47.47 o 
   6   3   7       91.94      103.59     61.27 o 
   7   3   7       37.26      -17.94     66.20 o 
   8   3   7        4.94      -13.73     68.56 o 
   9   3   7        4.14      -79.78     79.78 o 
 -10   4   7        0.70      -14.87     64.84 o 
  -9   4   7        2.57      -71.63     75.14 o 
  -8   4   7       18.00       17.01     62.98 o 
  -7   4   7        2.07       54.26     48.04 o 
  -6   4   7      133.67       93.87     51.90 o 
  -5   4   7      111.39      188.16     41.89 o 
  -4   4   7       78.55       12.80     41.25 o 
  -3   4   7      430.80      368.46     47.68 o 
  -2   4   7      503.59      466.18     52.76 o 
  -1   4   7      261.94      104.37     46.54 o 
   0   4   7     1764.17     1804.91    236.74 o 
   1   4   7      508.21      530.45     58.48 o 
   2   4   7     1357.62     1218.75     75.49 o 
   3   4   7        0.01       24.02     30.53 o 
   4   4   7     1300.08     1417.14     91.51 o 
   5   4   7      403.08      344.29     66.06 o 
   6   4   7      275.89      116.53     76.35 o 
   7   4   7       57.56       12.15     63.84 o 
   8   4   7        0.05       41.82     70.35 o 
   9   4   7        0.07      -15.87     81.64 o 
 -10   5   7        1.65      -76.57     76.57 o 
  -9   5   7        9.02      -59.91     59.91 o 
  -8   5   7       75.32      163.21     61.70 o 
  -7   5   7      394.11      411.92     72.06 o 
  -6   5   7      172.36      181.58     54.05 o 
  -5   5   7       87.34      104.23     43.82 o 
  -4   5   7      453.57      507.43     57.98 o 
  -3   5   7     1094.72      986.91     71.35 o 
  -2   5   7     1721.80     1965.03     85.86 o 
  -1   5   7      653.33      626.32     61.55 o 
   0   5   7       58.39       47.38     25.51 o 
   1   5   7      562.75      826.28     64.41 o 
   2   5   7      374.12      308.91     52.40 o 
   3   5   7      147.47       32.53     48.04 o 
   4   5   7        0.01        4.15     43.18 o 
   5   5   7       76.06       99.73     55.19 o 
   6   5   7       83.57       65.34     69.34 o 
   7   5   7        5.73       18.73     60.12 o 
   8   5   7        1.37      -56.91     77.21 o 
 -10   6   7        2.66       -7.72     68.06 o 
  -9   6   7       19.22      -61.55     65.91 o 
  -8   6   7       67.38      -72.35     72.35 o 
  -7   6   7        0.03       52.69     49.47 o 
  -6   6   7        4.44      -46.25     53.55 o 
  -5   6   7      151.84       93.44     48.61 o 
  -4   6   7      343.91      511.08     54.83 o 
  -3   6   7      212.32      210.54     42.61 o 
  -2   6   7     1317.52     1303.97     74.71 o 
  -1   6   7       17.88      -11.58     39.61 o 
   0   6   7      256.63      224.93     46.97 o 
   1   6   7       73.10       52.76     40.11 o 
   2   6   7       87.56      143.12     35.39 o 
   3   6   7      597.91      691.73     62.91 o 
   4   6   7        0.79      -30.31     43.54 o 
   5   6   7       11.75      -39.53     53.62 o 
   6   6   7        0.13       73.21     60.41 o 
   7   6   7        0.04       -6.43     64.48 o 
   8   6   7        2.02       36.46     66.41 o 
 -10   7   7        3.23      -80.00     80.00 o 
  -9   7   7        2.52        7.08     62.62 o 
  -8   7   7       61.11      118.24     50.90 o 
  -7   7   7       88.10       49.40     65.20 o 
  -6   7   7        6.47      -43.61     59.98 o 
  -5   7   7       84.99        0.00     52.69 o 
  -4   7   7       11.91       76.92     38.10 o 
  -3   7   7       37.29       41.96     40.18 o 
  -2   7   7      115.95      120.96     41.75 o 
  -1   7   7        4.69      -25.31     40.03 o 
   0   7   7      934.03     1016.23     51.83 o 
   1   7   7       93.06      101.16     37.82 o 
   2   7   7      100.52      124.53     43.61 o 
   3   7   7       46.36       20.30     43.18 o 
   4   7   7        9.40       -9.15     48.33 o 
   5   7   7        5.57       36.10     56.76 o 
   6   7   7       39.39       93.58     61.91 o 
   7   7   7       25.50      -33.10     72.85 o 
   8   7   7        6.05       22.45     62.27 o 
  -9   8   7        1.85      -72.85     76.42 o 
  -8   8   7      224.64      349.16     89.58 o 
  -7   8   7       26.19       17.23     60.48 o 
  -6   8   7      147.59      301.19     63.55 o 
  -5   8   7      229.30      255.65     52.83 o 
  -4   8   7      103.15      152.63     45.40 o 
  -3   8   7        0.48      -30.31     42.18 o 
  -2   8   7      634.37      542.25     60.12 o 
  -1   8   7      134.36      159.64     43.04 o 
   0   8   7       38.67       67.33     40.36 o 
   1   8   7       20.09       29.31     41.46 o 
   2   8   7       26.76      -31.60     46.04 o 
   3   8   7        0.47      -26.02     46.33 o 
   4   8   7      437.81      458.53     73.71 o 
   5   8   7       13.97       70.35     53.33 o 
   6   8   7        7.56       73.13     59.69 o 
   7   8   7       22.10      -82.14     82.14 o 
   8   8   7        1.03       30.95     69.99 o 
  -9   9   7       45.93        0.00     76.28 o 
  -8   9   7       27.29      134.83     60.27 o 
  -7   9   7        8.30       18.09     59.91 o 
  -6   9   7       15.63       64.70     52.83 o 
  -5   9   7        0.74      199.31     54.33 o 
  -4   9   7       28.95      -69.63     69.63 o 
  -3   9   7        5.09      -45.11     46.25 o 
  -2   9   7      212.31      272.38     46.40 o 
  -1   9   7      236.02      167.14     51.26 o 
   0   9   7        0.24      -20.80     29.64 o 
   1   9   7       73.00      107.66     44.25 o 
   2   9   7      702.70      783.31     78.50 o 
   3   9   7        0.16       -9.29     47.76 o 
   4   9   7       43.16       56.33     58.55 o 
   5   9   7      544.59      313.34     81.57 o 
   6   9   7       20.02      -19.09     70.63 o 
   7   9   7       35.85      -35.67     72.49 o 
  -9  10   7        2.61        0.00     71.99 o 
  -8  10   7        1.79      -35.24     62.62 o 
  -7  10   7       11.43       31.67     55.55 o 
  -6  10   7        1.77        5.72     46.75 o 
  -5  10   7        1.79       25.95     50.54 o 
  -4  10   7       65.85       28.60     49.47 o 
  -3  10   7      102.66       40.03     46.83 o 
  -2  10   7      102.53      139.91     53.47 o 
  -1  10   7       54.43       95.44     55.55 o 
   0  10   7      164.28      206.15     38.77 o 
   1  10   7        0.68      -49.61     49.61 o 
   2  10   7        0.01      -13.80     49.69 o 
   3  10   7       61.30       69.49     44.40 o 
   4  10   7       64.84       10.87     65.70 o 
   5  10   7        1.31       60.12     54.40 o 
   6  10   7        7.97       73.49     67.13 o 
   7  10   7       15.08       74.42     62.27 o 
  -8  11   7        0.21      -14.73     64.34 o 
  -7  11   7       21.68       53.33     61.84 o 
  -6  11   7       35.84       42.39     68.20 o 
  -5  11   7        1.98       16.59     53.40 o 
  -4  11   7      530.84      368.89     69.85 o 
  -3  11   7      186.68      173.29     61.27 o 
  -2  11   7      460.10      484.27     68.27 o 
  -1  11   7       58.23       72.42     55.05 o 
   0  11   7       86.25       10.76     40.81 o 
   1  11   7      108.22       -4.72     55.05 o 
   2  11   7      725.18      818.20     84.57 o 
   3  11   7        3.76       63.84     53.76 o 
   4  11   7       67.07       57.91     64.48 o 
   5  11   7      161.99       69.92     69.34 o 
   6  11   7       80.82       35.10     72.56 o 
   7  11   7       21.52      -87.65     87.65 o 
  -8  12   7       64.20      -80.14     80.14 o 
  -7  12   7       82.78      -14.08     63.77 o 
  -6  12   7       15.79       32.17     66.49 o 
  -5  12   7        3.75       59.19     53.62 o 
  -4  12   7        0.04       33.03     60.34 o 
  -3  12   7       44.19       36.46     55.83 o 
  -2  12   7       73.89      205.39     61.12 o 
  -1  12   7      286.63       68.92     66.41 o 
   0  12   7      186.59      166.01     42.97 o 
   1  12   7      190.14      122.39     75.99 o 
   2  12   7        0.49       26.74     53.76 o 
   3  12   7       24.09      -57.05     58.19 o 
   4  12   7        3.41       55.48     63.20 o 
   5  12   7       39.29      -26.88     70.56 o 
   6  12   7       14.74      118.17     56.26 o 
  -7  13   7        9.92       44.61     65.70 o 
  -6  13   7        8.96       95.65     67.63 o 
  -5  13   7       27.85       25.31     65.13 o 
  -4  13   7        1.91      -35.53     54.26 o 
  -3  13   7        8.53       22.52     47.04 o 
  -2  13   7      110.97       70.63     69.34 o 
  -1  13   7        5.55       37.46     57.33 o 
   0  13   7      113.26      110.69     64.59 o 
   1  13   7       39.44       11.01     56.26 o 
   2  13   7      153.42      213.32     73.63 o 
   3  13   7      132.26      165.14     57.05 o 
   4  13   7        0.10      -26.31     56.55 o 
   5  13   7        0.68      -49.90     77.78 o 
   6  13   7        0.72      -46.68     73.85 o 
  -7  14   7        0.78      -90.36     90.36 o 
  -6  14   7       70.30       79.93     66.20 o 
  -5  14   7       13.27       47.33     70.63 o 
  -4  14   7       17.29       69.99     62.05 o 
  -3  14   7       34.25       91.01     65.63 o 
  -2  14   7      309.58      452.74     78.64 o 
  -1  14   7        0.64       81.14     55.62 o 
   0  14   7       36.64        8.84     67.02 o 
   1  14   7       88.97       77.57     68.84 o 
   2  14   7       12.50      -68.84     68.84 o 
   3  14   7        2.86       32.81     67.84 o 
   4  14   7        0.04      -63.05     69.70 o 
   5  14   7       67.80       15.08     81.43 o 
  -6  15   7        0.00      -77.28     81.00 o 
  -5  15   7      219.01      289.18     84.29 o 
  -4  15   7       16.40      -40.96     68.99 o 
  -3  15   7       26.54       39.25     66.06 o 
  -2  15   7        2.96       31.74     65.70 o 
  -1  15   7      130.65       68.99     76.57 o 
   0  15   7        3.49       27.93     48.92 o 
   1  15   7      329.82      283.38     84.00 o 
   2  15   7       16.17       53.47     79.07 o 
   3  15   7        7.03      -56.19     74.35 o 
   4  15   7        0.14        7.43     80.14 o 
  -5  16   7        7.17      100.37     68.63 o 
  -4  16   7       21.42      -14.66     68.77 o 
  -3  16   7        5.93      -73.85     73.85 o 
  -2  16   7       52.54      171.36     79.07 o 
  -1  16   7       66.10      -85.14     85.14 o 
   0  16   7       16.57       11.77     57.84 o 
   1  16   7       12.06       97.15     74.78 o 
   2  16   7       27.24       50.26     74.92 o 
   3  16   7       13.23       75.21     72.92 o 
   4  16   7        2.09      159.21     76.35 o 
  -4  17   7       32.71       -7.86     78.92 o 
  -3  17   7        4.65       60.55     67.70 o 
  -2  17   7        2.04      -84.14     84.14 o 
  -1  17   7      117.32      -29.24     76.57 o 
   0  17   7       66.79       20.34     55.01 o 
   1  17   7        1.55       29.88     70.06 o 
   2  17   7        4.43        0.00     75.49 o 
  -2  18   7       46.16      103.16     80.57 o 
  -1  18   7       65.83       15.73     82.43 o 
   0  18   7       28.58       20.21     59.89 o 
 -10   0   8        1.23       36.32     72.92 o 
  -8   0   8       18.21      -16.59     64.13 o 
  -6   0   8       93.55       41.18     39.89 o 
  -4   0   8        0.28      -27.52     36.32 o 
  -2   0   8     1390.30     1760.86     79.28 o 
   0   0   8       77.74      -31.05     54.48 o 
   2   0   8       52.96      -26.45     36.32 o 
   4   0   8       83.28      209.11     51.90 o 
   6   0   8       54.57       31.81     66.13 o 
   8   0   8       40.01       62.91     73.63 o 
 -10   1   8       13.72      138.26     67.06 o 
  -9   1   8       31.00      -12.73     78.92 o 
  -8   1   8       12.20       22.16     64.56 o 
  -7   1   8        0.04      -52.04     52.04 o 
  -6   1   8       53.68      136.47     45.90 o 
  -5   1   8      181.20      206.60     45.90 o 
  -4   1   8        2.66      -40.68     40.68 o 
  -3   1   8       33.16       29.67     31.53 o 
  -2   1   8     1578.16     1759.14     79.57 o 
  -1   1   8     1541.58     1636.33     79.21 o 
   0   1   8       72.81       75.10     27.16 o 
   1   1   8     1165.10     1278.59     74.71 o 
   2   1   8      205.06       76.92     45.47 o 
   3   1   8      234.06      355.09     59.91 o 
   4   1   8        1.24      -45.18     45.18 o 
   5   1   8        5.66       -9.22     53.62 o 
   6   1   8       37.45      -47.83     52.90 o 
   7   1   8      267.39      165.14     71.06 o 
   8   1   8       41.08      112.10     61.05 o 
 -10   2   8       24.64       87.86     64.70 o 
  -9   2   8        0.41      -38.46     68.42 o 
  -8   2   8       97.67        5.58     68.63 o 
  -7   2   8      110.52      101.73     51.04 o 
  -6   2   8      135.82      188.59     61.12 o 
  -5   2   8      157.75      191.88     49.26 o 
  -4   2   8       44.91       15.73     39.82 o 
  -3   2   8     1325.62     1481.34     78.50 o 
  -2   2   8     5262.43     5479.60    134.90 o 
  -1   2   8      169.61      125.25     39.89 o 
   0   2   8     1722.12     1932.17    102.95 o 
   1   2   8       20.82       18.73     36.03 o 
   2   2   8      476.93      637.69     60.19 o 
   3   2   8      657.45      670.50     69.77 o 
   4   2   8      242.22      164.78     56.41 o 
   5   2   8        2.90       -9.29     57.69 o 
   6   2   8       52.83       37.53     56.05 o 
   7   2   8        2.03      -69.20     69.20 o 
   8   2   8        0.55        7.08     71.56 o 
 -10   3   8       21.57       29.60     69.42 o 
  -9   3   8        0.04      -32.46     65.84 o 
  -8   3   8        7.87      -65.13     65.13 o 
  -7   3   8        2.23      -44.40     44.40 o 
  -6   3   8       77.81      111.31     55.83 o 
  -5   3   8       24.89       22.30     45.54 o 
  -4   3   8       57.85       58.41     37.25 o 
  -3   3   8       19.05       83.36     34.39 o 
  -2   3   8      222.62      247.28     45.40 o 
  -1   3   8       35.94       37.96     34.82 o 
   0   3   8      102.08       93.54     29.81 o 
   1   3   8       80.06       53.05     35.67 o 
   2   3   8       31.55       68.84     33.96 o 
   3   3   8       23.22        0.00     41.04 o 
   4   3   8       10.91       49.33     47.25 o 
   5   3   8       16.65       14.23     56.26 o 
   6   3   8      135.95      130.75     66.77 o 
   7   3   8       60.21      -72.56     72.56 o 
   8   3   8       37.06       14.30     63.84 o 
 -10   4   8        0.29       60.12     67.20 o 
  -9   4   8       34.47      145.27     50.26 o 
  -8   4   8      183.88      179.30     71.06 o 
  -7   4   8       10.70       50.47     54.83 o 
  -6   4   8        2.28      -30.81     44.25 o 
  -5   4   8      111.57       53.90     46.47 o 
  -4   4   8       11.58      -37.25     41.61 o 
  -3   4   8      110.33      139.19     41.04 o 
  -2   4   8      493.09      396.20     51.90 o 
  -1   4   8      201.16      188.59     46.97 o 
   0   4   8      116.79       95.90     26.81 o 
   1   4   8      116.73      173.93     43.25 o 
   2   4   8       86.88       62.20     41.82 o 
   3   4   8      174.91      226.19     50.69 o 
   4   4   8      133.44      203.46     65.70 o 
   5   4   8      177.09      170.07     56.91 o 
   6   4   8      185.93      222.69     67.70 o 
   7   4   8       15.44      -61.05     61.05 o 
   8   4   8        2.93      -70.27     70.27 o 
 -10   5   8        6.44       61.27     68.49 o 
  -9   5   8       24.70      -33.74     66.49 o 
  -8   5   8       20.23      112.67     58.41 o 
  -7   5   8       17.80       20.80     47.11 o 
  -6   5   8        0.79      -51.26     51.26 o 
  -5   5   8       20.74      -12.08     39.96 o 
  -4   5   8        9.85      -36.17     36.17 o 
  -3   5   8        3.57       77.14     40.18 o 
  -2   5   8     1886.57     1843.14     87.43 o 
  -1   5   8      390.86      376.39     51.47 o 
   0   5   8      120.20      150.60     35.46 o 
   1   5   8       11.81        9.44     36.46 o 
   2   5   8      264.52      276.31     48.11 o 
   3   5   8       13.81       27.17     37.03 o 
   4   5   8        0.07       -4.43     44.25 o 
   5   5   8       14.99      -63.41     63.41 o 
   6   5   8       60.19      -11.44     69.56 o 
   7   5   8        0.92      117.17     61.77 o 
   8   5   8        0.16       29.53     61.84 o 
 -10   6   8       14.13       62.62     64.56 o 
  -9   6   8       38.57       62.34     72.99 o 
  -8   6   8        0.12       -6.08     57.69 o 
  -7   6   8        5.38       53.90     57.05 o 
  -6   6   8      408.71      318.70     71.06 o 
  -5   6   8      370.37      539.67     65.56 o 
  -4   6   8       10.81       11.30     37.53 o 
  -3   6   8      179.71      202.74     41.11 o 
  -2   6   8      405.54      688.66     61.91 o 
  -1   6   8     1604.22     1577.63     84.36 o 
   0   6   8       23.08       17.60     27.17 o 
   1   6   8       46.19      168.21     45.40 o 
   2   6   8      192.99      161.42     45.25 o 
   3   6   8      144.94      269.44     49.97 o 
   4   6   8       31.69       22.95     47.54 o 
   5   6   8       68.14      140.48     61.77 o 
   6   6   8        2.48      -47.18     58.98 o 
   7   6   8        0.04      -53.47     60.55 o 
   8   6   8       18.88       52.97     69.77 o 
  -9   7   8       23.01      -75.14     75.14 o 
  -8   7   8        1.00      -44.25     67.20 o 
  -7   7   8        0.39      -61.91     61.91 o 
  -6   7   8      268.89      488.06     58.91 o 
  -5   7   8      134.78      106.81     53.40 o 
  -4   7   8      272.37      240.99     52.97 o 
  -3   7   8      353.75      376.32     50.33 o 
  -2   7   8       93.64       13.94     38.75 o 
  -1   7   8      570.31      543.25     64.27 o 
   0   7   8      211.77      193.66     34.79 o 
   1   7   8       23.33      -44.61     44.61 o 
   2   7   8       60.14       54.83     39.89 o 
   3   7   8       10.69       17.30     45.68 o 
   4   7   8       40.56      -28.95     59.05 o 
   5   7   8      236.30      281.88     85.72 o 
   6   7   8       60.68      -79.42     79.42 o 
   7   7   8       50.34       82.78     67.56 o 
   8   7   8       11.57        0.00     80.78 o 
  -9   8   8       93.73       58.98     77.35 o 
  -8   8   8       84.46      111.67     63.98 o 
  -7   8   8      169.74      362.95     64.63 o 
  -6   8   8      134.76      125.68     65.41 o 
  -5   8   8       67.21      117.81     59.05 o 
  -4   8   8        5.01       51.47     37.89 o 
  -3   8   8      854.14      806.26     72.70 o 
  -2   8   8      458.35      354.30     58.12 o 
  -1   8   8       28.06       70.06     37.46 o 
   0   8   8       27.54       22.19     39.10 o 
   1   8   8     1113.21     1296.75     86.79 o 
   2   8   8       17.71      -20.95     43.75 o 
   3   8   8      187.50      137.55     60.48 o 
   4   8   8      348.69      274.31     72.56 o 
   5   8   8      716.98      884.68     95.22 o 
   6   8   8       53.45      101.73     59.62 o 
   7   8   8        3.81      -71.35     72.78 o 
  -9   9   8        0.81      -15.30     63.98 o 
  -8   9   8        0.26      -54.76     70.42 o 
  -7   9   8        9.98      -63.70     63.70 o 
  -6   9   8       18.56      110.38     49.40 o 
  -5   9   8      350.39      500.50     75.21 o 
  -4   9   8        2.90      -51.12     51.12 o 
  -3   9   8       22.60      -50.33     50.33 o 
  -2   9   8        7.58        8.15     39.18 o 
  -1   9   8       11.43      128.25     42.04 o 
   0   9   8        1.57       15.35     36.46 o 
   1   9   8      126.96       92.79     53.33 o 
   2   9   8       35.30       26.95     49.26 o 
   3   9   8      355.11      429.44     77.14 o 
   4   9   8       39.25      101.94     60.48 o 
   5   9   8      368.48      380.90     79.42 o 
   6   9   8       14.93       59.69     57.48 o 
   7   9   8       11.20      -77.35     77.35 o 
  -9  10   8       10.53       55.62     65.06 o 
  -8  10   8       50.60       64.34     71.06 o 
  -7  10   8      154.95       83.71     77.57 o 
  -6  10   8        0.06      -75.21     75.21 o 
  -5  10   8        5.85      -10.65     59.34 o 
  -4  10   8      429.00      423.08     65.27 o 
  -3  10   8      277.42      124.68     60.41 o 
  -2  10   8        5.04        8.86     47.68 o 
  -1  10   8       85.82       26.09     47.68 o 
   0  10   8      151.68      161.28     38.52 o 
   1  10   8        5.05      -47.33     47.33 o 
   2  10   8       49.20       33.81     56.91 o 
   3  10   8      316.01      374.75     70.99 o 
   4  10   8       22.13      -51.19     68.92 o 
   5  10   8       35.88       -6.29     74.92 o 
   6  10   8       30.22       83.29     63.63 o 
   7  10   8        1.67       46.25     59.69 o 
  -8  11   8        0.97      -59.84     72.49 o 
  -7  11   8       46.57       88.15     62.55 o 
  -6  11   8        2.45      -37.10     62.41 o 
  -5  11   8      133.93      193.02     67.63 o 
  -4  11   8        0.17       31.67     59.26 o 
  -3  11   8        9.22       84.64     48.54 o 
  -2  11   8        1.62       62.34     45.75 o 
  -1  11   8       69.66       85.00     58.98 o 
   0  11   8      106.77      122.21     50.11 o 
   1  11   8        2.41       44.32     48.97 o 
   2  11   8      253.23      316.34     64.98 o 
   3  11   8        3.41        5.58     59.62 o 
   4  11   8       89.23      102.52     77.92 o 
   5  11   8        6.89      -74.99     74.99 o 
   6  11   8        0.91      -43.68     71.28 o 
  -8  12   8        2.76       86.29     53.76 o 
  -7  12   8        3.48       28.60     59.84 o 
  -6  12   8       23.18      -72.06     72.06 o 
  -5  12   8       13.83      121.10     54.19 o 
  -4  12   8       14.02      -68.42     68.42 o 
  -3  12   8       35.57       -5.36     61.48 o 
  -2  12   8      417.98      357.95     57.55 o 
  -1  12   8        5.98      -35.82     57.19 o 
   0  12   8       44.36       99.42     42.87 o 
   1  12   8       24.37      -63.55     63.55 o 
   2  12   8        0.19      -58.98     58.98 o 
   3  12   8       81.10       11.87     67.20 o 
   4  12   8        0.13      -68.42     68.42 o 
   5  12   8       24.39      -79.85     79.85 o 
   6  12   8        0.65      -30.60     73.28 o 
  -7  13   8       58.53      158.49     72.78 o 
  -6  13   8       21.62       13.94     66.70 o 
  -5  13   8        0.00      -32.31     61.62 o 
  -4  13   8        5.45      -12.15     54.98 o 
  -3  13   8       39.52        0.00     47.04 o 
  -2  13   8       84.09        5.58     64.70 o 
  -1  13   8        5.63      -69.34     69.34 o 
   0  13   8       17.64       17.79     44.21 o 
   1  13   8        3.19        0.00     61.20 o 
   2  13   8        0.62      -41.89     58.34 o 
   3  13   8       14.22      120.60     51.97 o 
   4  13   8        1.10       74.92     70.42 o 
   5  13   8       53.09      140.12     74.85 o 
  -7  14   8        0.72       63.77     81.36 o 
  -6  14   8       26.70      -44.32     67.70 o 
  -5  14   8        0.43       27.59     72.99 o 
  -4  14   8       24.69       45.61     71.63 o 
  -3  14   8      232.50       68.49     77.57 o 
  -2  14   8      106.07       66.56     70.85 o 
  -1  14   8       51.01       17.94     71.06 o 
   0  14   8        0.01      -54.00     66.27 o 
   1  14   8       60.37       12.37     68.20 o 
   2  14   8      161.18      128.54     69.20 o 
   3  14   8        1.64       61.05     58.76 o 
   4  14   8       95.78      -65.20     84.14 o 
   5  14   8       88.51       46.83     85.50 o 
  -6  15   8       77.87      133.40     78.85 o 
  -5  15   8       68.31       51.54     70.20 o 
  -4  15   8        0.04       -7.01     65.84 o 
  -3  15   8        0.66       13.37     72.13 o 
  -2  15   8      174.47      143.55     69.06 o 
  -1  15   8       20.25       38.75     75.85 o 
   0  15   8      121.05      154.18     58.37 o 
   1  15   8        0.03      -46.54     77.78 o 
   2  15   8       13.37       20.66     76.49 o 
   3  15   8        4.81      -57.98     67.99 o 
   4  15   8       23.18      -82.64     82.64 o 
  -5  16   8        3.39      -62.84     78.57 o 
  -4  16   8        0.05       29.88     72.49 o 
  -3  16   8       36.33      -21.59     69.42 o 
  -2  16   8        6.67        0.00     78.85 o 
  -1  16   8        3.92       48.68     66.34 o 
   0  16   8       41.70       66.27     55.63 o 
   1  16   8        5.08      121.46     65.06 o 
   2  16   8       35.11       51.76     77.14 o 
   3  16   8       17.94       23.23     85.86 o 
  -3  17   8        0.32      -15.44     74.85 o 
  -2  17   8       17.65       83.07     73.56 o 
  -1  17   8        5.40      127.18     79.50 o 
   0  17   8       10.67      -30.22     51.78 o 
   1  17   8       19.82      122.68     76.71 o 
   2  17   8        2.10       23.73     81.07 o 
  -9   0   9      101.48        0.00     74.21 o 
  -7   0   9       16.67       24.59     50.90 o 
  -5   0   9      119.05       67.20     48.40 o 
  -3   0   9     1231.27     1080.49     83.50 o 
  -1   0   9     1370.03     1633.11     76.21 o 
   1   0   9     2075.21     2349.22     97.58 o 
   3   0   9      218.98      273.73     48.26 o 
   5   0   9        0.64      -49.47     49.47 o 
   7   0   9       13.97      -76.57     76.57 o 
 -10   1   9        0.01      -66.41     75.64 o 
  -9   1   9        5.22      -72.42     72.42 o 
  -8   1   9       46.71      -11.30     61.55 o 
  -7   1   9       18.15       54.33     53.90 o 
  -6   1   9      124.33      185.09     57.91 o 
  -5   1   9       49.07       52.54     46.25 o 
  -4   1   9       89.51       72.56     45.47 o 
  -3   1   9        0.88      -17.73     40.25 o 
  -2   1   9        0.02       70.85     37.39 o 
  -1   1   9       29.03       21.16     37.39 o 
   0   1   9     1094.92     1160.98     71.74 o 
   1   1   9      395.20      527.31     56.05 o 
   2   1   9      115.20       16.37     47.97 o 
   3   1   9       75.35      163.64     48.47 o 
   4   1   9        5.35        0.00     45.54 o 
   5   1   9      173.08      210.39     58.91 o 
   6   1   9       40.40      -11.22     69.63 o 
   7   1   9       74.68       96.22     63.84 o 
   8   1   9       21.00      -36.53     80.43 o 
 -10   2   9       55.62      -37.10     70.85 o 
  -9   2   9        0.51       39.18     69.70 o 
  -8   2   9       34.90        0.00     59.41 o 
  -7   2   9        6.44       69.92     53.76 o 
  -6   2   9       25.58      130.68     44.04 o 
  -5   2   9       78.25       45.75     45.75 o 
  -4   2   9      264.22      214.97     51.19 o 
  -3   2   9     1183.21     1368.17     82.43 o 
  -2   2   9     4932.69     4834.34    137.40 o 
  -1   2   9      120.49       86.79     44.75 o 
   0   2   9      986.90      887.54     64.23 o 
   1   2   9       70.48      128.75     38.96 o 
   2   2   9     1557.51     1579.28     89.43 o 
   3   2   9      116.86      162.42     43.54 o 
   4   2   9       13.46      -48.83     48.83 o 
   5   2   9      318.00      178.01     73.71 o 
   6   2   9      193.56      107.59     73.56 o 
   7   2   9        9.55      -25.88     65.91 o 
   8   2   9       38.63      184.01     67.84 o 
 -10   3   9        0.03      -78.35     78.35 o 
  -9   3   9        5.20       -6.58     62.34 o 
  -8   3   9       60.04       23.16     54.40 o 
  -7   3   9       11.99      106.66     42.18 o 
  -6   3   9       46.03      151.20     56.26 o 
  -5   3   9      601.44      858.95     78.64 o 
  -4   3   9       82.03       86.43     41.68 o 
  -3   3   9        7.57       -6.22     49.33 o 
  -2   3   9       90.85       92.86     47.33 o 
  -1   3   9     1736.44     1898.62     92.36 o 
   0   3   9       79.65      120.09     34.87 o 
   1   3   9      313.24      297.75     47.47 o 
   2   3   9       78.58      157.85     45.75 o 
   3   3   9       19.25      -50.04     50.04 o 
   4   3   9        3.42       22.02     45.61 o 
   5   3   9      382.05      427.65     76.14 o 
   6   3   9      460.79      292.96     82.64 o 
   7   3   9       51.11      157.13     59.98 o 
   8   3   9        4.78       37.17     70.20 o 
 -10   4   9        0.13      -30.45     79.85 o 
  -9   4   9       65.03      -13.44     60.84 o 
  -8   4   9      108.47       65.06     59.41 o 
  -7   4   9        4.61       72.78     57.41 o 
  -6   4   9       94.57       41.11     56.55 o 
  -5   4   9       37.43       12.08     42.46 o 
  -4   4   9      412.13      341.51     58.34 o 
  -3   4   9       12.18      -38.46     38.46 o 
  -2   4   9       50.82       18.30     38.89 o 
  -1   4   9      592.09      449.74     60.27 o 
   0   4   9        0.50       55.44     25.71 o 
   1   4   9      181.53      220.76     51.12 o 
   2   4   9       17.28        3.57     37.25 o 
   3   4   9        1.61        8.01     43.11 o 
   4   4   9      516.04      521.02     67.63 o 
   5   4   9       61.38       92.72     56.41 o 
   6   4   9      103.40       41.04     76.21 o 
   7   4   9       24.11        0.00     76.49 o 
   8   4   9       38.29      -30.24     72.42 o 
 -10   5   9        0.06      -15.51     77.57 o 
  -9   5   9        7.62       68.63     59.84 o 
  -8   5   9       63.26       -6.08     72.49 o 
  -7   5   9        3.99      -16.01     56.33 o 
  -6   5   9       18.23       47.25     45.82 o 
  -5   5   9      436.85      323.28     58.05 o 
  -4   5   9      591.27      534.96     57.41 o 
  -3   5   9      401.62      475.33     55.98 o 
  -2   5   9      597.34      576.85     59.77 o 
  -1   5   9      664.26      614.52     61.77 o 
   0   5   9       34.92       53.72     27.24 o 
   1   5   9      265.91      401.13     56.05 o 
   2   5   9      280.20      247.07     56.55 o 
   3   5   9        6.17       62.48     38.89 o 
   4   5   9        0.01       37.53     55.48 o 
   5   5   9        3.28      -15.94     65.63 o 
   6   5   9       56.51       60.12     65.27 o 
   7   5   9        0.03       74.85     57.33 o 
   8   5   9        1.85      -69.27     81.07 o 
 -10   6   9        1.56       47.61     61.41 o 
  -9   6   9        1.70       -7.01     74.85 o 
  -8   6   9        7.54       31.17     62.70 o 
  -7   6   9        0.95       60.84     53.90 o 
  -6   6   9      133.30       29.53     52.47 o 
  -5   6   9       67.51        0.00     46.90 o 
  -4   6   9       94.45       71.49     49.61 o 
  -3   6   9       28.36       18.30     43.75 o 
  -2   6   9      191.49      183.44     54.19 o 
  -1   6   9      118.59      -16.94     51.33 o 
   0   6   9       56.41       55.89     31.73 o 
   1   6   9      555.48      481.05     60.55 o 
   2   6   9      211.40      173.79     52.40 o 
   3   6   9      296.67      401.56     67.06 o 
   4   6   9        1.23      156.13     63.63 o 
   5   6   9      177.93      120.75     71.99 o 
   6   6   9       92.73      -24.74     64.91 o 
   7   6   9       75.69       41.89     70.56 o 
   8   6   9        9.42      -47.18     72.13 o 
  -9   7   9       15.59        7.22     61.91 o 
  -8   7   9      153.35      258.08     78.50 o 
  -7   7   9       26.55      -45.97     65.56 o 
  -6   7   9        8.01       46.25     49.54 o 
  -5   7   9       90.48      147.98     53.55 o 
  -4   7   9      807.30      779.09     77.78 o 
  -3   7   9       15.49       27.31     42.97 o 
  -2   7   9      204.52      248.86     51.62 o 
  -1   7   9       18.27       40.11     36.67 o 
   0   7   9      422.98      435.53     46.53 o 
   1   7   9      552.70      482.48     67.84 o 
   2   7   9        8.38       41.89     41.89 o 
   3   7   9       84.73       50.54     56.12 o 
   4   7   9      291.25      117.31     72.70 o 
   5   7   9      425.43      473.48     87.07 o 
   6   7   9        0.42       19.23     67.41 o 
   7   7   9        0.04      208.54     52.33 o 
  -9   8   9        3.20      -44.90     66.13 o 
  -8   8   9       99.59      120.46     69.56 o 
  -7   8   9       17.29        6.01     57.19 o 
  -6   8   9       17.53       64.70     69.85 o 
  -5   8   9      212.60      224.69     62.91 o 
  -4   8   9       11.27        8.94     55.19 o 
  -3   8   9       61.02       91.94     46.54 o 
  -2   8   9        6.85       19.95     46.75 o 
  -1   8   9        1.50      -15.73     45.47 o 
   0   8   9      171.34      171.78     36.00 o 
   1   8   9        8.14      -16.66     44.90 o 
   2   8   9       52.14      138.19     53.69 o 
   3   8   9        2.82      -53.40     57.26 o 
   4   8   9      645.89      621.24     94.87 o 
   5   8   9        3.73       -5.93     66.56 o 
   6   8   9       39.98       19.95     71.85 o 
   7   8   9        3.01      -81.07     81.07 o 
  -9   9   9       14.04      -54.26     70.63 o 
  -8   9   9      114.20      181.15     78.85 o 
  -7   9   9      116.71      125.46     62.12 o 
  -6   9   9       51.70        0.00     69.49 o 
  -5   9   9      190.32      175.94     69.06 o 
  -4   9   9       18.68      -47.76     50.11 o 
  -3   9   9        0.39      -22.45     48.11 o 
  -2   9   9       27.99       51.69     48.33 o 
  -1   9   9        3.76        0.00     50.90 o 
   0   9   9       27.15      -16.60     42.48 o 
   1   9   9      253.71      353.37     61.20 o 
   2   9   9        6.97       66.63     57.48 o 
   3   9   9        1.54      102.94     50.97 o 
   4   9   9      289.22      417.36     86.65 o 
   5   9   9       15.46       62.34     64.13 o 
   6   9   9       20.83       -6.93     69.56 o 
   7   9   9       15.74       46.18     70.56 o 
  -8  10   9        8.99      -29.10     76.28 o 
  -7  10   9        0.03      -46.04     62.05 o 
  -6  10   9       36.83        0.00     63.91 o 
  -5  10   9       14.39        0.00     64.56 o 
  -4  10   9      134.51      122.46     72.85 o 
  -3  10   9       70.13      -19.23     54.48 o 
  -2  10   9       49.07      134.54     42.25 o 
  -1  10   9        9.39       27.45     46.25 o 
   0  10   9       25.73       39.37     40.47 o 
   1  10   9       23.47        9.58     48.97 o 
   2  10   9      688.34      528.67     80.07 o 
   3  10   9       94.54      191.38     62.55 o 
   4  10   9      135.13      148.84     67.13 o 
   5  10   9       14.15      -19.59     75.99 o 
   6  10   9        1.74      -21.66     76.14 o 
  -8  11   9        1.27      -45.61     81.21 o 
  -7  11   9        2.59       96.87     57.05 o 
  -6  11   9        4.52       69.63     53.33 o 
  -5  11   9        2.93      -52.54     66.34 o 
  -4  11   9      267.85      278.24     66.13 o 
  -3  11   9        0.65       15.51     53.05 o 
  -2  11   9      100.11       65.06     56.41 o 
  -1  11   9       49.04        0.00     61.70 o 
   0  11   9       26.11      -22.62     42.16 o 
   1  11   9       43.16       15.51     63.91 o 
   2  11   9      178.37      141.41     60.05 o 
   3  11   9      130.19      197.74     61.55 o 
   4  11   9      166.91      251.93     62.98 o 
   5  11   9        6.90      -55.05     72.78 o 
   6  11   9       11.79       98.23     64.56 o 
  -8  12   9        1.53       15.94     65.70 o 
  -7  12   9       23.72       29.17     72.85 o 
  -6  12   9       12.52       46.90     63.91 o 
  -5  12   9      154.37       31.10     66.13 o 
  -4  12   9      267.28      239.35     75.42 o 
  -3  12   9       73.84       77.85     59.91 o 
  -2  12   9        2.19      -67.56     67.56 o 
  -1  12   9        6.17      122.60     51.97 o 
   0  12   9        7.67        3.41     41.07 o 
   1  12   9        6.48      -59.77     59.77 o 
   2  12   9      136.82       75.64     70.06 o 
   3  12   9       13.42       86.72     63.20 o 
   4  12   9       75.21       -6.65     70.92 o 
   5  12   9        0.51      -50.76     74.99 o 
   6  12   9        4.71      -63.41     86.07 o 
  -7  13   9        0.74      -30.74     71.28 o 
  -6  13   9        0.00        7.08     65.48 o 
  -5  13   9       44.93      -80.28     80.28 o 
  -4  13   9        1.61       25.02     64.34 o 
  -3  13   9        5.27       59.77     57.91 o 
  -2  13   9      268.99      168.43     70.92 o 
  -1  13   9       36.37       97.73     62.70 o 
   0  13   9        0.24       49.45     47.41 o 
   1  13   9        3.36      -29.81     62.27 o 
   2  13   9        7.25        0.00     66.56 o 
   3  13   9       24.48       46.18     68.92 o 
   4  13   9      102.17      120.25     73.13 o 
   5  13   9       26.89      -15.30     85.14 o 
  -6  14   9        0.27      -37.68     74.21 o 
  -5  14   9      121.62      -63.55     82.00 o 
  -4  14   9       38.38      -69.13     69.13 o 
  -3  14   9        4.18      -68.20     68.20 o 
  -2  14   9       54.59      112.52     64.91 o 
  -1  14   9        4.69       37.17     72.70 o 
   0  14   9       55.82        8.09     84.32 o 
   1  14   9       69.01       76.85     64.70 o 
   2  14   9       65.28       33.31     74.56 o 
   3  14   9        1.87      -85.86     85.86 o 
   4  14   9        0.31      -22.52     67.56 o 
  -5  15   9        0.05      -45.11     78.14 o 
  -4  15   9        0.09      107.23     68.92 o 
  -3  15   9        5.22      -73.13     73.13 o 
  -2  15   9       82.82        6.72     70.13 o 
  -1  15   9      243.58      346.44     75.92 o 
   0  15   9        9.16       97.26     48.43 o 
   1  15   9      223.09      199.38     90.43 o 
   2  15   9        6.02        0.00     72.06 o 
   3  15   9       82.84      164.93     72.70 o 
   4  15   9        0.13       23.88     83.93 o 
  -4  16   9       11.90      -30.60     75.64 o 
  -3  16   9        0.36      -70.35     70.35 o 
  -2  16   9        6.71      -14.44     78.35 o 
  -1  16   9       31.75      -35.82     76.78 o 
   0  16   9       57.31      111.47     49.42 o 
   1  16   9      138.61       36.82     91.79 o 
   2  16   9        0.02       83.93     74.35 o 
  -3  17   9        3.60       55.33     70.20 o 
  -2  17   9       51.93       69.63     83.71 o 
  -1  17   9       41.72       30.74     85.57 o 
   0  17   9        2.31       61.52     52.42 o 
   1  17   9        0.21       23.66     76.14 o 
 -10   0  10       43.44       37.46     75.28 o 
  -8   0  10       10.75       46.47     59.19 o 
  -6   0  10      132.61       89.58     56.33 o 
  -4   0  10        0.52      102.16     39.39 o 
  -2   0  10     1112.20     1009.86     70.99 o 
   0   0  10        1.09       48.54     29.71 o 
   2   0  10       10.13      -10.72     46.83 o 
   4   0  10       36.03       -4.58     54.55 o 
   6   0  10        1.57      -11.80     68.99 o 
   8   0  10       15.72       91.51     74.71 o 
 -10   1  10        5.20       45.04     82.21 o 
  -9   1  10        7.30       26.45     64.20 o 
  -8   1  10       16.97       40.75     47.68 o 
  -7   1  10       12.68      -59.62     59.62 o 
  -6   1  10        0.92       62.98     49.69 o 
  -5   1  10      141.51      218.40     50.69 o 
  -4   1  10        0.85       17.73     37.68 o 
  -3   1  10      270.30      335.21     57.62 o 
  -2   1  10      202.17      196.74     52.33 o 
  -1   1  10      653.11      581.35     64.84 o 
   0   1  10       43.79       56.41     53.30 o 
   1   1  10       67.34        3.29     47.40 o 
   2   1  10       33.55       -3.57     49.76 o 
   3   1  10      123.71       97.01     54.19 o 
   4   1  10        0.57      -13.73     48.26 o 
   5   1  10      161.80      255.36     65.27 o 
   6   1  10       14.29      183.87     58.41 o 
   7   1  10       42.65       26.95     69.42 o 
   8   1  10        4.83        7.65     75.28 o 
 -10   2  10        8.78       52.90     74.42 o 
  -9   2  10       18.89      133.33     59.62 o 
  -8   2  10        8.09       23.45     56.91 o 
  -7   2  10       59.12      118.82     57.76 o 
  -6   2  10       57.01      118.32     50.26 o 
  -5   2  10        7.07      100.66     42.04 o 
  -4   2  10       63.19      111.67     40.61 o 
  -3   2  10      647.11      617.38     65.48 o 
  -2   2  10     3517.59     3411.05    119.89 o 
  -1   2  10      281.43      281.81     52.19 o 
   0   2  10       20.59       17.40     28.95 o 
   1   2  10      389.73      438.73     50.19 o 
   2   2  10        0.08      -14.66     43.25 o 
   3   2  10        0.71       49.18     33.31 o 
   4   2  10      152.84      125.11     63.70 o 
   5   2  10      141.78      110.52     59.77 o 
   6   2  10       95.11       47.83     64.41 o 
   7   2  10        5.45      -47.54     70.20 o 
   8   2  10        4.04      -79.14     79.14 o 
 -10   3  10        3.70       61.05     70.77 o 
  -9   3  10       17.30      128.18     68.49 o 
  -8   3  10       12.79       23.81     62.98 o 
  -7   3  10       31.50       84.00     49.26 o 
  -6   3  10       68.88       60.27     49.76 o 
  -5   3  10       55.76      152.34     45.32 o 
  -4   3  10        8.46      -40.32     40.32 o 
  -3   3  10      322.80      284.31     51.12 o 
  -2   3  10     1810.26     1948.16    100.09 o 
  -1   3  10       12.82      -43.75     43.75 o 
   0   3  10      696.53      695.75     48.13 o 
   1   3  10      242.76      407.49     53.62 o 
   2   3  10      537.00      656.70     65.13 o 
   3   3  10       81.52      104.73     53.47 o 
   4   3  10        0.74       18.87     47.18 o 
   5   3  10       11.53      -48.11     54.76 o 
   6   3  10        2.42      -36.39     68.06 o 
   7   3  10        0.00      -71.06     71.06 o 
   8   3  10       16.77       15.51     76.92 o 
 -10   4  10        4.70      -38.75     76.28 o 
  -9   4  10       16.95      -20.59     76.06 o 
  -8   4  10        4.43       18.23     60.41 o 
  -7   4  10       58.54       10.72     54.76 o 
  -6   4  10        0.25        9.51     57.48 o 
  -5   4  10       50.59       12.73     55.48 o 
  -4   4  10      299.68      340.79     57.69 o 
  -3   4  10       90.77       77.49     41.11 o 
  -2   4  10      112.58       33.39     49.47 o 
  -1   4  10     1257.55     1413.28     82.21 o 
   0   4  10     1498.97     1579.16     76.24 o 
   1   4  10      812.39      833.57     69.77 o 
   2   4  10      125.16      198.17     52.54 o 
   3   4  10       15.47       30.17     42.46 o 
   4   4  10     1140.83     1176.79     96.73 o 
   5   4  10      233.54      338.79     63.27 o 
   6   4  10       15.50      -67.70     67.70 o 
   7   4  10       10.23      -80.50     80.50 o 
   8   4  10        2.19      -15.73     81.14 o 
 -10   5  10        0.88       86.72     69.20 o 
  -9   5  10        3.90      -21.02     73.78 o 
  -8   5  10       10.90      -67.77     67.77 o 
  -7   5  10       17.53       77.28     54.62 o 
  -6   5  10        1.57       39.32     48.68 o 
  -5   5  10      568.00      638.83     74.13 o 
  -4   5  10       10.92       47.97     39.18 o 
  -3   5  10       11.50       59.12     42.18 o 
  -2   5  10       46.58       49.18     36.89 o 
  -1   5  10       23.37       51.90     38.39 o 
   0   5  10      115.59      134.65     33.97 o 
   1   5  10      222.08      149.41     57.62 o 
   2   5  10      145.26      113.45     55.83 o 
   3   5  10       14.42       35.82     46.97 o 
   4   5  10      108.03      209.89     57.41 o 
   5   5  10       48.41      101.09     61.48 o 
   6   5  10       24.24       31.60     67.20 o 
   7   5  10        4.07       21.38     68.70 o 
  -9   6  10        2.71        0.00     70.35 o 
  -8   6  10        3.25      -80.14     80.14 o 
  -7   6  10       22.24       96.94     50.04 o 
  -6   6  10      174.43      250.00     63.91 o 
  -5   6  10       18.34      -13.80     47.11 o 
  -4   6  10        5.75       -8.36     41.96 o 
  -3   6  10        6.15      -42.97     49.83 o 
  -2   6  10      127.07      123.03     44.25 o 
  -1   6  10        2.45       18.37     42.97 o 
   0   6  10       62.31       57.18     37.39 o 
   1   6  10       23.54       35.46     45.82 o 
   2   6  10       22.46       72.28     43.97 o 
   3   6  10       98.10      140.05     54.83 o 
   4   6  10       54.29       57.05     64.56 o 
   5   6  10       87.51      115.96     64.05 o 
   6   6  10       35.37      -32.53     71.56 o 
   7   6  10       25.37      -58.41     73.06 o 
  -9   7  10       11.99       36.96     62.27 o 
  -8   7  10       49.66       92.44     71.13 o 
  -7   7  10       61.42      136.04     57.62 o 
  -6   7  10      304.98      154.35     73.56 o 
  -5   7  10        0.73       57.91     54.19 o 
  -4   7  10      316.68      358.95     64.70 o 
  -3   7  10       92.82       41.46     47.25 o 
  -2   7  10      410.89      369.32     57.12 o 
  -1   7  10       31.48        3.93     45.18 o 
   0   7  10        0.46       -1.44     35.92 o 
   1   7  10        0.08      -51.04     51.04 o 
   2   7  10      175.80      336.36     55.48 o 
   3   7  10      390.19      602.01     74.42 o 
   4   7  10       98.31      108.09     72.92 o 
   5   7  10      149.87      216.40     72.13 o 
   6   7  10        6.89       20.16     62.62 o 
   7   7  10        1.13      -37.53     73.99 o 
  -9   8  10       14.65       83.86     69.49 o 
  -8   8  10       12.60      -67.41     67.41 o 
  -7   8  10       24.54      -12.30     68.63 o 
  -6   8  10      279.59      111.45     76.42 o 
  -5   8  10       96.60      -10.15     56.62 o 
  -4   8  10      421.05      525.81     67.70 o 
  -3   8  10      121.74      198.60     52.40 o 
  -2   8  10       98.50       67.92     52.69 o 
  -1   8  10       32.07       33.53     47.47 o 
   0   8  10        9.50      -36.59     36.59 o 
   1   8  10        2.30      -22.23     52.47 o 
   2   8  10       65.21       52.26     44.82 o 
   3   8  10        9.56       10.29     60.98 o 
   4   8  10      170.78      254.50     89.22 o 
   5   8  10       14.35      -74.06     74.06 o 
   6   8  10        5.78       27.81     55.62 o 
   7   8  10        6.85      -83.43     83.43 o 
  -9   9  10       17.26        7.86     75.28 o 
  -8   9  10       26.86       35.60     69.42 o 
  -7   9  10       12.19       25.74     69.92 o 
  -6   9  10       61.19      -35.10     60.84 o 
  -5   9  10      103.57      107.38     57.84 o 
  -4   9  10      368.90      423.93     77.42 o 
  -3   9  10       30.40       28.24     44.68 o 
  -2   9  10      110.08      100.01     51.83 o 
  -1   9  10       37.36       35.96     53.19 o 
   0   9  10       35.76      118.78     36.95 o 
   1   9  10      121.73      247.00     69.49 o 
   2   9  10       78.58      196.60     75.64 o 
   3   9  10        7.43       21.73     60.55 o 
   4   9  10        0.16      -17.80     65.84 o 
   5   9  10       34.18      150.27     59.55 o 
   6   9  10       41.18       36.17     68.20 o 
  -8  10  10       14.15       -7.43     80.93 o 
  -7  10  10        0.87       13.51     64.70 o 
  -6  10  10       54.13       30.81     65.56 o 
  -5  10  10      133.16      142.12     71.28 o 
  -4  10  10      109.37       79.64     61.70 o 
  -3  10  10       55.27      -20.16     62.12 o 
  -2  10  10        3.74       -4.86     51.83 o 
  -1  10  10        2.41       14.51     53.55 o 
   0  10  10      125.03      113.40     42.91 o 
   1  10  10        0.02      111.67     60.48 o 
   2  10  10      304.22      343.22     78.42 o 
   3  10  10       47.31       57.55     62.48 o 
   4  10  10       35.41       37.46     70.13 o 
   5  10  10       26.83      157.35     60.05 o 
   6  10  10       30.22       67.77     65.20 o 
  -8  11  10       32.04        0.00     73.56 o 
  -7  11  10       45.79      -75.92     75.92 o 
  -6  11  10        6.62      -74.21     74.21 o 
  -5  11  10       38.36       42.25     55.62 o 
  -4  11  10       33.53       11.30     60.98 o 
  -3  11  10      198.14      145.62     61.27 o 
  -2  11  10      488.89      355.95     79.42 o 
  -1  11  10      215.66      160.78     64.98 o 
   0  11  10       22.11       43.28    102.44 o 
   1  11  10      427.73      515.94     81.86 o 
   2  11  10        1.61      -17.16     69.27 o 
   3  11  10      212.49      250.07     71.42 o 
   4  11  10       47.80      138.33     71.28 o 
   5  11  10        2.26       50.26     66.20 o 
   6  11  10        0.92      -23.59     80.57 o 
  -7  12  10        0.63       -7.43     74.85 o 
  -6  12  10       40.70      116.89     64.91 o 
  -5  12  10        4.73      -77.14     77.14 o 
  -4  12  10      112.73       54.33     68.56 o 
  -3  12  10      129.70      161.71     67.34 o 
  -2  12  10       18.72       61.84     64.34 o 
  -1  12  10      296.05      289.75     64.98 o 
   0  12  10       94.54      129.66     46.66 o 
   1  12  10      119.81      174.43     68.27 o 
   2  12  10        0.01      -36.53     71.56 o 
   3  12  10       60.63       97.08     64.41 o 
   4  12  10       31.29       48.68     76.57 o 
   5  12  10       91.42      173.51     88.29 o 
  -7  13  10       13.29       -7.86     73.99 o 
  -6  13  10        0.03       21.80     65.48 o 
  -5  13  10       14.20      108.95     56.98 o 
  -4  13  10       60.54        6.43     67.27 o 
  -3  13  10      503.17      358.81     83.93 o 
  -2  13  10      282.97      337.79     69.85 o 
  -1  13  10        0.04        0.00     63.91 o 
   0  13  10      277.30      406.03     54.58 o 
   1  13  10       89.53      105.80     58.69 o 
   2  13  10       27.18      -19.52     75.49 o 
   3  13  10        9.16       34.39     69.13 o 
   4  13  10       38.47      103.02     77.21 o 
   5  13  10        0.01      127.04     63.55 o 
  -6  14  10        5.45       -7.72     67.63 o 
  -5  14  10       14.29       36.25     74.92 o 
  -4  14  10       19.82      -20.66     66.34 o 
  -3  14  10       36.51       79.50     70.70 o 
  -2  14  10       86.93      220.04     68.49 o 
  -1  14  10        4.33      128.54     52.97 o 
   0  14  10       19.64      123.82     51.57 o 
   1  14  10       63.75      -33.31     75.06 o 
   2  14  10      111.72       69.34     87.72 o 
   3  14  10       76.84       14.66     78.71 o 
   4  14  10        1.98       54.55     79.07 o 
  -5  15  10        1.10      138.69     62.55 o 
  -4  15  10        8.91       51.40     65.27 o 
  -3  15  10        4.15      -28.38     80.21 o 
  -2  15  10      128.02      145.70     84.14 o 
  -1  15  10       17.42      -86.93     86.93 o 
   0  15  10      141.66      147.42     97.30 o 
   1  15  10       15.63      -57.05     79.35 o 
   2  15  10       20.78       22.16     71.35 o 
   3  15  10        3.21      -86.57     86.57 o 
  -4  16  10       10.79      -31.31     75.14 o 
  -3  16  10        1.05      -81.00     81.00 o 
  -2  16  10        6.78        0.00     70.49 o 
  -1  16  10       12.44      169.93     78.57 o 
   0  16  10       14.08       49.56     56.35 o 
   1  16  10       28.53        0.00     76.99 o 
   2  16  10        0.88       63.13     80.50 o 
  -2  17  10       36.12      -95.44     95.44 o 
  -1  17  10       85.20      -39.53     93.29 o 
   0  17  10       19.65      -71.70     92.58 o 
  -9   0  11        9.57       67.70     58.98 o 
  -7   0  11       19.99      -26.45     73.56 o 
  -5   0  11       11.88      -50.33     53.40 o 
  -3   0  11       29.01       73.42     42.39 o 
  -1   0  11      679.43      843.01     69.06 o 
   1   0  11      490.32      523.88     64.77 o 
   3   0  11      118.02       56.69     55.69 o 
   5   0  11       52.27      -27.67     71.92 o 
   7   0  11       42.74      120.17     71.06 o 
 -10   1  11        3.52        0.00     64.98 o 
  -9   1  11       22.46      210.32     64.70 o 
  -8   1  11       61.89      162.07     68.20 o 
  -7   1  11        8.06       53.12     53.12 o 
  -6   1  11        3.99      -70.56     70.56 o 
  -5   1  11       10.98      -21.09     48.54 o 
  -4   1  11       53.90      -41.75     41.75 o 
  -3   1  11       41.03       24.59     43.18 o 
  -2   1  11      267.73      170.50     62.12 o 
  -1   1  11      403.83      442.23     59.55 o 
   0   1  11      135.59      135.34     42.43 o 
   1   1  11        0.15      -45.75     45.75 o 
   2   1  11      169.59      193.16     56.41 o 
   3   1  11      307.93      148.98     61.34 o 
   4   1  11        8.23        0.00     51.12 o 
   5   1  11        0.07       49.97     63.05 o 
   6   1  11       55.79      -50.19     74.78 o 
   7   1  11        0.28       14.15     67.99 o 
 -10   2  11        0.02        0.00     77.85 o 
  -9   2  11       16.11       68.34     72.35 o 
  -8   2  11       16.33       42.39     61.41 o 
  -7   2  11       39.62      -42.89     48.54 o 
  -6   2  11        0.23      -19.09     53.90 o 
  -5   2  11        1.01       46.90     42.89 o 
  -4   2  11      111.37      127.54     45.90 o 
  -3   2  11      348.75      385.97     60.05 o 
  -2   2  11       40.60       17.01     42.39 o 
  -1   2  11       45.60       63.84     45.18 o 
   0   2  11       10.55       21.89     55.19 o 
   1   2  11       84.73      106.31     49.04 o 
   2   2  11       25.82       59.98     47.47 o 
   3   2  11        0.30      -31.03     50.76 o 
   4   2  11       13.58      -34.82     58.19 o 
   5   2  11        0.07      -28.02     64.56 o 
   6   2  11        8.15       88.50     54.40 o 
   7   2  11        0.03       14.30     72.78 o 
 -10   3  11       18.12      -83.14     83.14 o 
  -9   3  11       60.58      124.46     77.64 o 
  -8   3  11       28.98       36.82     60.12 o 
  -7   3  11       77.74      256.00     62.34 o 
  -6   3  11       13.01        4.86     52.04 o 
  -5   3  11      117.78      243.92     52.62 o 
  -4   3  11       22.60       19.80     44.25 o 
  -3   3  11       69.79      106.45     44.82 o 
  -2   3  11      898.14      822.77     71.85 o 
  -1   3  11       18.82       48.40     40.96 o 
   0   3  11        2.16      -22.36     33.67 o 
   1   3  11      210.65      120.39     54.76 o 
   2   3  11       90.17      134.97     50.61 o 
   3   3  11       20.25      -53.90     53.90 o 
   4   3  11      120.73      126.39     59.62 o 
   5   3  11      125.93       79.57     65.77 o 
   6   3  11        0.05       51.26     68.99 o 
   7   3  11        4.71       36.10     78.71 o 
 -10   4  11        8.53      -88.65     88.65 o 
  -9   4  11       29.76      147.55     65.56 o 
  -8   4  11       69.89      131.18     62.20 o 
  -7   4  11        7.32      -27.81     66.99 o 
  -6   4  11      141.89      149.20     55.83 o 
  -5   4  11      131.12      192.59     51.69 o 
  -4   4  11        2.69      -16.37     45.11 o 
  -3   4  11      303.05      193.95     59.98 o 
  -2   4  11      993.70      945.66     77.85 o 
  -1   4  11      149.15      151.06     57.12 o 
   0   4  11       27.66       32.25     30.52 o 
   1   4  11      106.61      101.23     46.11 o 
   2   4  11      139.51       54.83     56.76 o 
   3   4  11      145.26      195.17     52.19 o 
   4   4  11      153.48      238.13     69.06 o 
   5   4  11        8.00       92.79     64.56 o 
   6   4  11      139.80       91.22     85.00 o 
   7   4  11        0.47      102.59     67.99 o 
  -9   5  11       18.02       -7.15     62.91 o 
  -8   5  11       29.87      -63.91     67.06 o 
  -7   5  11       66.18      142.84     56.26 o 
  -6   5  11      541.85      610.09     84.07 o 
  -5   5  11       45.93       32.46     52.26 o 
  -4   5  11      243.01      263.51     62.77 o 
  -3   5  11      100.80       67.49     54.90 o 
  -2   5  11      347.95      331.35     54.76 o 
  -1   5  11       22.74      617.96     73.42 o 
   0   5  11      253.15      178.67     81.00 o 
   1   5  11      127.86      182.73     57.55 o 
   2   5  11        0.49        0.00     51.47 o 
   3   5  11      183.28      201.74     72.56 o 
   4   5  11       20.92       58.62     62.34 o 
   5   5  11       52.21      178.44     63.48 o 
   6   5  11        3.94       13.30     61.77 o 
   7   5  11        0.18       -7.51     75.06 o 
  -9   6  11        1.37       29.38     73.42 o 
  -8   6  11        6.46      -52.62     69.56 o 
  -7   6  11        5.16      165.07     57.12 o 
  -6   6  11       36.40      -15.94     57.48 o 
  -5   6  11        3.71       48.26     52.47 o 
  -4   6  11        0.67       53.33     44.90 o 
  -3   6  11      368.89      241.99     66.77 o 
  -2   6  11       16.36        0.00     51.12 o 
  -1   6  11       32.03        0.00     50.61 o 
   0   6  11        9.68       25.91     44.65 o 
   1   6  11      353.26      289.82     58.41 o 
   2   6  11       20.96       41.18     56.62 o 
   3   6  11      176.94      309.62     62.77 o 
   4   6  11        4.12      -38.60     64.56 o 
   5   6  11      326.10      196.17     89.22 o 
   6   6  11       21.85      -78.92     78.92 o 
   7   6  11        0.10        0.00     74.92 o 
  -9   7  11       25.79       37.75     73.63 o 
  -8   7  11        9.23      -54.26     73.71 o 
  -7   7  11       15.14       85.50     62.27 o 
  -6   7  11       28.63       77.42     54.76 o 
  -5   7  11      544.21      782.88     79.07 o 
  -4   7  11      103.18      191.66     54.69 o 
  -3   7  11        1.17       -4.43     49.26 o 
  -2   7  11      124.37       80.78     57.19 o 
  -1   7  11        3.20      -21.09     51.76 o 
   0   7  11       86.97       74.18     35.96 o 
   1   7  11      138.93       67.41     60.77 o 
   2   7  11       85.26      206.46     58.98 o 
   3   7  11       95.54      -15.66     68.20 o 
   4   7  11      172.45      211.97     68.99 o 
   5   7  11       51.66       44.40     67.99 o 
   6   7  11        5.38      126.89     71.20 o 
   7   7  11        1.34      -83.86     83.86 o 
  -9   8  11        4.96       93.51     71.42 o 
  -8   8  11        6.10      -69.85     69.85 o 
  -7   8  11        0.04      -44.47     65.70 o 
  -6   8  11      201.59      317.84     66.63 o 
  -5   8  11      221.89      265.23     62.77 o 
  -4   8  11        1.92      -24.66     56.91 o 
  -3   8  11        5.25       46.68     53.26 o 
  -2   8  11       49.18       85.79     54.40 o 
  -1   8  11      129.87      138.83     56.12 o 
   0   8  11       12.26       21.14     39.07 o 
   1   8  11       34.91       19.02     59.05 o 
   2   8  11      418.11      247.93     72.42 o 
   3   8  11      251.31      289.75     70.63 o 
   4   8  11        3.28       41.82     60.69 o 
   5   8  11        7.09       -6.58     59.98 o 
   6   8  11        9.80      145.84     65.20 o 
  -8   9  11        1.92      -21.88     72.56 o 
  -7   9  11       42.00       46.40     63.20 o 
  -6   9  11       11.16        6.08     72.92 o 
  -5   9  11       91.70      217.97     57.26 o 
  -4   9  11       98.60      109.67     63.34 o 
  -3   9  11       72.20       94.29     59.77 o 
  -2   9  11      187.89      139.55     61.05 o 
  -1   9  11       94.34       81.21     58.34 o 
   0   9  11        0.25       21.71     36.42 o 
   1   9  11       38.13       70.70     58.48 o 
   2   9  11       32.99      -69.34     69.34 o 
   3   9  11        3.95      -67.34     67.34 o 
   4   9  11       83.21       -6.29     69.92 o 
   5   9  11       11.11      -13.73     70.63 o 
   6   9  11       29.56       15.16     77.14 o 
  -8  10  11       11.33      -83.93     83.93 o 
  -7  10  11       37.64      -72.42     72.42 o 
  -6  10  11        1.00      -50.97     61.77 o 
  -5  10  11       85.65       64.91     64.41 o 
  -4  10  11      621.91      559.69     84.57 o 
  -3  10  11      372.53      317.13     77.71 o 
  -2  10  11      223.27      148.98     69.92 o 
  -1  10  11        4.95       76.49     52.26 o 
   0  10  11        0.00      -44.25     44.25 o 
   1  10  11       81.99       59.05     62.84 o 
   2  10  11      582.95      577.78     92.01 o 
   3  10  11        2.65      -24.23     63.63 o 
   4  10  11       73.78       52.54     75.99 o 
   5  10  11       30.15       28.67     69.49 o 
   6  10  11        5.89      -62.91     85.43 o 
  -8  11  11       10.25       47.54     72.63 o 
  -7  11  11        0.22      -64.20     64.20 o 
  -6  11  11       88.21      140.83     70.70 o 
  -5  11  11       17.93      -12.51     60.55 o 
  -4  11  11      142.71       23.52     75.85 o 
  -3  11  11      227.52      248.00     68.13 o 
  -2  11  11      145.73      109.81     66.34 o 
  -1  11  11      155.28       38.18     69.63 o 
   0  11  11       63.99      112.23     63.55 o 
   1  11  11      205.65      297.47     68.20 o 
   2  11  11       40.70      -42.11     70.35 o 
   3  11  11        4.58      134.54     72.78 o 
   4  11  11        2.50      -27.59     76.28 o 
   5  11  11        2.47      -22.52     81.14 o 
  -7  12  11       16.27      -53.47     71.99 o 
  -6  12  11       13.39       28.31     66.41 o 
  -5  12  11       87.51      145.62     50.40 o 
  -4  12  11       20.64      -56.41     64.20 o 
  -3  12  11       31.10       72.20     62.48 o 
  -2  12  11       99.40       93.94     66.99 o 
  -1  12  11      151.67      169.29     68.34 o 
   0  12  11       42.33       71.86     48.81 o 
   1  12  11      188.18      146.41     84.50 o 
   2  12  11       10.34       25.52     63.84 o 
   3  12  11       17.45       60.98     60.98 o 
   4  12  11      198.54      -36.39     89.36 o 
   5  12  11        1.02       47.18     72.06 o 
  -6  13  11        1.12       59.84     71.70 o 
  -5  13  11        0.67        0.00     74.99 o 
  -4  13  11       29.76       80.07     56.62 o 
  -3  13  11        3.29      115.60     62.91 o 
  -2  13  11        8.31      -43.97     78.21 o 
  -1  13  11        1.25       18.73     72.56 o 
   0  13  11       23.15      -54.57     54.57 o 
   1  13  11        2.87       32.53     70.99 o 
   2  13  11       23.18       40.75     74.42 o 
   3  13  11        1.02       -7.15     69.99 o 
   4  13  11        9.31      -30.67     82.64 o 
  -6  14  11       17.45       55.33     58.62 o 
  -5  14  11        0.30       14.87     66.63 o 
  -4  14  11       23.55      -21.30     68.49 o 
  -3  14  11       40.37      -78.50     78.50 o 
  -2  14  11      124.23      141.05     68.84 o 
  -1  14  11        7.20       26.74     66.84 o 
   0  14  11       10.27      -91.15     91.15 o 
   1  14  11      157.38      131.90     85.29 o 
   2  14  11       11.89       86.72     72.99 o 
   3  14  11        1.84      -45.68     76.85 o 
  -5  15  11       14.99       23.73     68.49 o 
  -4  15  11        2.12       75.64     84.21 o 
  -3  15  11       29.96      -21.95     74.99 o 
  -2  15  11       11.98       -7.15     78.35 o 
  -1  15  11      170.47      114.38     83.36 o 
   0  15  11        9.86       32.11     57.64 o 
   1  15  11       25.03       37.03     74.42 o 
   2  15  11        0.00      -23.09     76.49 o 
  -3  16  11        0.04       23.45     70.35 o 
  -2  16  11        0.31      -46.04     84.07 o 
  -1  16  11      252.80       30.60    101.94 o 
   0  16  11       17.82       10.22     60.27 o 
   1  16  11       55.15      -31.60     89.36 o 
 -10   0  12       45.45       78.21     97.08 o 
  -8   0  12      199.81      229.20     86.07 o 
  -6   0  12      201.29      118.60     69.56 o 
  -4   0  12        0.48      -56.69     56.69 o 
  -2   0  12      340.35      383.83     61.70 o 
   0   0  12      180.43       94.64     39.00 o 
   2   0  12      695.08      531.02     74.64 o 
   4   0  12       46.23      -57.84     75.35 o 
   6   0  12       77.83       99.30     65.84 o 
 -10   1  12        0.06       47.04     74.35 o 
  -9   1  12       18.02      -82.86     82.86 o 
  -8   1  12       34.66      111.81     64.56 o 
  -7   1  12       18.71       16.59     61.41 o 
  -6   1  12       65.31      138.83     63.91 o 
  -5   1  12        0.57       44.75     46.11 o 
  -4   1  12       28.36      -24.59     47.04 o 
  -3   1  12      312.26      237.20     58.76 o 
  -2   1  12        6.32      -36.75     51.19 o 
  -1   1  12       28.95      -43.75     48.90 o 
   0   1  12      255.32      292.09     39.66 o 
   1   1  12      171.83       91.22     56.55 o 
   2   1  12      430.57      369.89     67.70 o 
   3   1  12       43.17        9.51     54.90 o 
   4   1  12      258.13      232.20     79.00 o 
   5   1  12      134.16      153.70     74.28 o 
   6   1  12        4.26       99.58     61.91 o 
   7   1  12        0.49       59.69     69.13 o 
 -10   2  12        1.84       31.53     65.98 o 
  -9   2  12       15.34       56.19     69.56 o 
  -8   2  12        2.63       75.14     57.33 o 
  -7   2  12       38.51       67.06     67.06 o 
  -6   2  12       36.30       35.03     59.05 o 
  -5   2  12       24.56       27.17     47.04 o 
  -4   2  12       21.98       49.83     52.83 o 
  -3   2  12      140.31      131.97     53.55 o 
  -2   2  12       99.52      141.76     48.68 o 
  -1   2  12       85.30       88.86     45.40 o 
   0   2  12       55.89       95.18     29.57 o 
   1   2  12       54.70       80.50     50.54 o 
   2   2  12       10.72       47.90     50.97 o 
   3   2  12        5.83       38.32     57.91 o 
   4   2  12       10.76      -47.97     60.55 o 
   5   2  12       14.07       41.75     63.91 o 
   6   2  12       24.28      -26.74     77.42 o 
   7   2  12        0.46        0.00     75.78 o 
 -10   3  12        2.79      -23.88     71.63 o 
  -9   3  12        3.41      -49.76     73.49 o 
  -8   3  12       11.28      -12.65     67.13 o 
  -7   3  12      298.62      374.18     76.06 o 
  -6   3  12        9.45      -55.55     55.55 o 
  -5   3  12       32.20       69.27     52.40 o 
  -4   3  12       74.13      118.74     47.25 o 
  -3   3  12      466.71      369.67     70.56 o 
  -2   3  12     1101.80      910.42     80.43 o 
  -1   3  12       19.48       53.19     46.83 o 
   0   3  12        0.06      -39.51     39.51 o 
   1   3  12       31.44      -52.04     52.04 o 
   2   3  12      300.86      462.25     62.84 o 
   3   3  12       18.28      -14.66     52.76 o 
   4   3  12      244.21      254.43     67.41 o 
   5   3  12       76.56       66.49     65.91 o 
   6   3  12        0.20       47.40     68.70 o 
   7   3  12        0.00        7.58     72.35 o 
  -9   4  12        0.52       21.66     73.92 o 
  -8   4  12        2.17      -77.71     77.71 o 
  -7   4  12       31.70       11.58     53.62 o 
  -6   4  12       60.13       57.33     60.98 o 
  -5   4  12      237.88      274.81     64.27 o 
  -4   4  12       77.45      117.89     53.97 o 
  -3   4  12        9.85      -12.30     46.61 o 
  -2   4  12       11.98       43.54     47.33 o 
  -1   4  12      233.03      271.16     54.05 o 
   0   4  12      140.23      152.21     38.90 o 
   1   4  12        4.89      -21.23     48.90 o 
   2   4  12       18.21       27.38     59.19 o 
   3   4  12       28.59      -25.02     60.19 o 
   4   4  12       98.16      132.76     62.05 o 
   5   4  12        0.26       67.77     60.05 o 
   6   4  12       22.80        6.86     71.85 o 
   7   4  12        1.74      -23.09     78.85 o 
  -9   5  12       56.91       58.91     70.63 o 
  -8   5  12        0.64      -70.49     70.49 o 
  -7   5  12       36.74       53.40     59.05 o 
  -6   5  12       93.31       37.53     61.84 o 
  -5   5  12       28.91       39.18     62.70 o 
  -4   5  12       41.68       36.17     54.69 o 
  -3   5  12      103.68      102.37     55.26 o 
  -2   5  12       12.24       61.84     51.97 o 
  -1   5  12        2.82      -12.30     53.55 o 
   0   5  12      117.14      144.32     39.26 o 
   1   5  12       21.59        0.00     53.90 o 
   2   5  12        0.01      -51.97     61.41 o 
   3   5  12        6.13      170.07     62.48 o 
   4   5  12       42.71       45.47     50.83 o 
   5   5  12       24.30       25.24     71.92 o 
   6   5  12        5.09      -70.27     73.71 o 
   7   5  12       27.17       31.38     83.00 o 
  -9   6  12        5.70       52.76     66.99 o 
  -8   6  12       56.20      -60.98     73.28 o 
  -7   6  12        1.18      -18.37     62.62 o 
  -6   6  12       44.72       38.82     69.49 o 
  -5   6  12      306.04      375.96     71.85 o 
  -4   6  12       64.02       42.46     56.05 o 
  -3   6  12       13.33      -17.87     56.12 o 
  -2   6  12       47.25       95.01     55.62 o 
  -1   6  12      113.31      184.66     53.83 o 
   0   6  12       96.23      109.72     41.75 o 
   1   6  12      108.53       96.58     56.91 o 
   2   6  12       63.57       54.12     62.41 o 
   3   6  12      111.49       64.05     69.20 o 
   4   6  12      121.20      158.28     73.92 o 
   5   6  12       26.62      -58.34     75.35 o 
   6   6  12        8.28      108.02     64.84 o 
  -9   7  12       10.07       23.23     72.20 o 
  -8   7  12       36.00      111.74     60.91 o 
  -7   7  12       24.62       -6.29     65.41 o 
  -6   7  12       98.58      132.54     54.40 o 
  -5   7  12      314.96      323.35     70.13 o 
  -4   7  12        7.26       98.80     55.90 o 
  -3   7  12       64.60       37.53     62.20 o 
  -2   7  12      112.18       72.78     59.69 o 
  -1   7  12      281.06      285.10     67.84 o 
   0   7  12      183.14      110.66     43.90 o 
   1   7  12        0.17       72.35     57.26 o 
   2   7  12       99.77      102.80     64.63 o 
   3   7  12       22.66      -50.04     71.42 o 
   4   7  12      112.09      200.53     65.70 o 
   5   7  12       64.97      -73.63     85.50 o 
   6   7  12        1.68       14.80     81.86 o 
  -8   8  12       45.29      -75.42     75.42 o 
  -7   8  12       11.60      105.09     61.62 o 
  -6   8  12        2.29      -68.77     68.77 o 
  -5   8  12       68.56       83.29     61.55 o 
  -4   8  12      178.16      181.87     70.70 o 
  -3   8  12      170.55      133.61     61.20 o 
  -2   8  12       18.19      -14.44     57.12 o 
  -1   8  12       15.24      -33.53     58.41 o 
   0   8  12      101.14       81.35     45.23 o 
   1   8  12        0.64      111.81     55.19 o 
   2   8  12      129.83      118.60     65.63 o 
   3   8  12        7.52       63.84     60.05 o 
   4   8  12        0.88      -74.56     74.56 o 
   5   8  12       60.69       55.48     72.78 o 
   6   8  12        0.01      107.09     65.77 o 
  -8   9  12        0.13      -82.14     82.14 o 
  -7   9  12        0.05        0.00     64.91 o 
  -6   9  12       29.00      119.46     67.41 o 
  -5   9  12        0.01       -5.86     63.63 o 
  -4   9  12      154.08      186.37     66.70 o 
  -3   9  12        0.01      120.46     57.12 o 
  -2   9  12       89.01      132.68     64.13 o 
  -1   9  12        3.69        0.00     55.62 o 
   0   9  12      167.17       78.10     62.05 o 
   1   9  12       11.67      -32.24     63.05 o 
   2   9  12       19.27       68.13     66.70 o 
   3   9  12        2.29      -42.61     72.78 o 
   4   9  12       12.00      -26.38     63.27 o 
   5   9  12        5.26      100.94     69.13 o 
   6   9  12       10.72      110.88     70.85 o 
  -8  10  12        8.60        0.00     68.84 o 
  -7  10  12        7.24      -57.19     71.49 o 
  -6  10  12       19.07       72.56     60.05 o 
  -5  10  12        3.27        0.00     68.99 o 
  -4  10  12      116.78      133.33     72.20 o 
  -3  10  12      201.62      183.37     76.35 o 
  -2  10  12      119.90      254.86     66.20 o 
  -1  10  12       72.89       70.20     62.27 o 
   0  10  12       90.29      109.65     46.85 o 
   1  10  12      295.03      187.66     86.43 o 
   2  10  12       21.43       41.96     67.49 o 
   3  10  12      111.27       95.94     69.20 o 
   4  10  12      118.41       13.80     86.79 o 
   5  10  12        2.05      105.16     69.70 o 
  -7  11  12       18.16       22.45     74.42 o 
  -6  11  12        0.48       20.80     60.05 o 
  -5  11  12        0.01      103.80     64.84 o 
  -4  11  12        7.13      -74.21     74.21 o 
  -3  11  12      147.55       59.05     73.28 o 
  -2  11  12        6.97      -11.51     67.27 o 
  -1  11  12        0.05      -11.51     65.56 o 
   0  11  12       93.36       32.15     84.64 o 
   1  11  12       83.31      -48.26     74.85 o 
   2  11  12       16.41      -19.02     75.21 o 
   3  11  12        0.23       13.44     78.00 o 
   4  11  12        1.04       43.47     70.92 o 
   5  11  12        8.87      -31.38     77.64 o 
  -7  12  12        2.84      -76.85     76.85 o 
  -6  12  12        1.48      167.93     71.13 o 
  -5  12  12       30.84      137.12     73.85 o 
  -4  12  12        0.86      -82.14     82.14 o 
  -3  12  12      246.14      313.98     67.63 o 
  -2  12  12      179.42      196.74     75.78 o 
  -1  12  12       78.85      122.53     65.98 o 
   0  12  12       22.71      -53.99     53.99 o 
   1  12  12       53.76      -64.13     86.50 o 
   2  12  12        0.15       93.87     57.69 o 
   3  12  12       12.15      -49.76     69.27 o 
   4  12  12        5.98       60.84     75.28 o 
  -6  13  12        7.99      -85.36     85.36 o 
  -5  13  12       17.17      -81.14     81.14 o 
  -4  13  12       11.96      -80.71     80.71 o 
  -3  13  12        4.03       46.75     73.49 o 
  -2  13  12       20.57      -45.90     78.35 o 
  -1  13  12       13.24        6.51     80.28 o 
   0  13  12      101.30       -0.90     69.49 o 
   1  13  12        0.60       13.65     75.28 o 
   2  13  12       10.03        0.00     73.85 o 
   3  13  12       10.02       67.56     74.71 o 
  -5  14  12        1.27      -76.85     78.35 o 
  -4  14  12       12.90       44.11     69.70 o 
  -3  14  12       19.94      -93.37     93.37 o 
  -2  14  12       26.07      -76.21     76.21 o 
  -1  14  12      125.10      174.15     78.50 o 
   0  14  12        1.63      -59.27     59.27 o 
   1  14  12        8.38      -14.51     74.64 o 
   2  14  12        2.80      -22.59     85.64 o 
   3  14  12       13.04      -85.43     85.43 o 
  -4  15  12        1.64       93.72     68.99 o 
  -3  15  12        3.18      -15.16     80.21 o 
  -2  15  12      158.11        0.00     89.43 o 
  -1  15  12       24.85      -76.49     76.49 o 
   0  15  12        8.64      195.38     57.25 o 
   1  15  12        3.00       38.53     72.70 o 
  -2  16  12      134.06      142.98     97.30 o 
  -1  16  12        1.89       -7.94     90.65 o 
  -9   0  13       51.14       57.41     79.28 o 
  -7   0  13       10.73       11.51     58.84 o 
  -5   0  13       23.63        4.72     55.98 o 
  -3   0  13       39.07      -24.81     51.69 o 
  -1   0  13        5.96       67.84     46.68 o 
   1   0  13      655.99      622.53     72.63 o 
   3   0  13        2.93       81.57     52.47 o 
   5   0  13      199.57      163.21     67.63 o 
   7   0  13        1.01      -62.70     78.35 o 
  -9   1  13       10.52      129.47     68.27 o 
  -8   1  13        9.68      -78.07     78.07 o 
  -7   1  13       25.31       75.21     60.41 o 
  -6   1  13        1.02      -41.82     58.19 o 
  -5   1  13      106.26       76.21     64.63 o 
  -4   1  13       32.94       -4.43     42.89 o 
  -3   1  13       31.03      -58.48     58.48 o 
  -2   1  13      401.48      313.62     70.35 o 
  -1   1  13      884.49      761.51     78.35 o 
   0   1  13        2.75       45.66     98.80 o 
   1   1  13       45.48       21.73     54.05 o 
   2   1  13       47.54       98.23     62.20 o 
   3   1  13       64.31       46.04     62.05 o 
   4   1  13        4.55       50.90     59.62 o 
   5   1  13       15.52      113.31     68.92 o 
   6   1  13       12.49      -35.10     71.28 o 
   7   1  13       16.83        0.00     76.92 o 
  -9   2  13        9.27      -28.95     80.00 o 
  -8   2  13       52.75      207.68     64.27 o 
  -7   2  13        0.00      -64.20     65.77 o 
  -6   2  13        0.12      -21.09     52.19 o 
  -5   2  13        0.40      -57.76     64.56 o 
  -4   2  13       52.64       84.64     49.04 o 
  -3   2  13      259.76      197.81     61.70 o 
  -2   2  13      127.79      175.22     54.83 o 
  -1   2  13       31.11      -58.48     58.48 o 
   0   2  13      164.71      112.80    108.45 o 
   1   2  13       99.22       17.59     57.62 o 
   2   2  13        2.07        4.72     53.33 o 
   3   2  13      275.40      232.63     68.77 o 
   4   2  13      186.41       74.21     68.70 o 
   5   2  13       89.21       38.03     65.91 o 
   6   2  13        1.37      -78.78     78.78 o 
   7   2  13        0.50      118.46     65.63 o 
  -9   3  13       48.40      153.77     79.21 o 
  -8   3  13       32.64       13.15     63.05 o 
  -7   3  13        7.00      -35.53     61.48 o 
  -6   3  13        6.95       37.53     55.98 o 
  -5   3  13        0.11      303.76     69.27 o 
  -4   3  13      153.58      109.09     58.91 o 
  -3   3  13      610.22      606.02     78.42 o 
  -2   3  13      523.36      616.67     71.92 o 
  -1   3  13       65.91       87.22     50.33 o 
   0   3  13      334.46      275.01     44.27 o 
   1   3  13      641.75      533.67     75.21 o 
   2   3  13      425.73      327.57     66.06 o 
   3   3  13      223.31      110.31     76.71 o 
   4   3  13        0.52       92.65     61.27 o 
   5   3  13       55.26      109.24     70.06 o 
   6   3  13       14.51       85.86     67.84 o 
  -9   4  13        7.52       81.78     74.71 o 
  -8   4  13       28.87      126.97     71.70 o 
  -7   4  13        0.06      -60.34     69.85 o 
  -6   4  13      170.61      180.65     62.20 o 
  -5   4  13       54.37       80.28     54.55 o 
  -4   4  13      116.46       74.64     66.34 o 
  -3   4  13       41.63       26.52     55.26 o 
  -2   4  13        3.40       17.16     51.19 o 
  -1   4  13       16.58       29.95     50.47 o 
   0   4  13      301.22      223.46     44.36 o 
   1   4  13       69.17       73.71     60.41 o 
   2   4  13       44.04        9.87     58.41 o 
   3   4  13       70.18      -10.72     62.62 o 
   4   4  13      292.19      342.58     78.78 o 
   5   4  13       32.21      -83.50     83.50 o 
   6   4  13        4.86      -84.43     84.43 o 
  -9   5  13        0.02      -53.05     76.14 o 
  -8   5  13       25.35       61.48     71.92 o 
  -7   5  13        4.74       12.37     57.26 o 
  -6   5  13       32.17        5.65     55.40 o 
  -5   5  13        2.61      -15.51     52.97 o 
  -4   5  13       79.54      106.09     63.27 o 
  -3   5  13       78.20       41.25     56.69 o 
  -2   5  13       78.97      106.88     51.19 o 
  -1   5  13      727.54      710.39     77.42 o 
   0   5  13      164.36      220.79     47.65 o 
   1   5  13        5.66        4.79     57.41 o 
   2   5  13       24.78      132.40     57.62 o 
   3   5  13       15.71      -22.09     56.33 o 
   4   5  13        0.38      -60.55     74.64 o 
   5   5  13       24.99      -20.09     70.42 o 
   6   5  13       34.15       22.23     71.49 o 
  -9   6  13       53.72       31.03     70.20 o 
  -8   6  13        3.79      -49.04     68.27 o 
  -7   6  13       12.76       -6.36     67.56 o 
  -6   6  13       43.92       46.47     57.48 o 
  -5   6  13       25.84      187.52     58.41 o 
  -4   6  13       57.37      130.25     56.69 o 
  -3   6  13        2.12       -9.58     51.83 o 
  -2   6  13       13.55        9.29     58.41 o 
  -1   6  13       98.41       41.68     65.70 o 
   0   6  13        3.22      137.80    116.17 o 
   1   6  13       47.69       89.22     58.19 o 
   2   6  13       11.68      116.10     57.33 o 
   3   6  13      108.93      -28.52     67.27 o 
   4   6  13       82.64      149.63     77.85 o 
   5   6  13       66.12        0.00     73.28 o 
   6   6  13       11.11       53.12     72.35 o 
  -9   7  13        0.03      -55.69     72.49 o 
  -8   7  13       14.25      -50.47     68.06 o 
  -7   7  13       48.22      -32.81     79.07 o 
  -6   7  13        3.65       36.10     62.55 o 
  -5   7  13       13.56       22.30     62.05 o 
  -4   7  13        6.31        0.00     60.12 o 
  -3   7  13        2.49       54.98     50.19 o 
  -2   7  13      110.04       92.58     64.41 o 
  -1   7  13       96.99      131.18     58.91 o 
   0   7  13       86.57       20.36     46.15 o 
   1   7  13        1.01      -25.88     61.05 o 
   2   7  13       99.86       54.98     62.70 o 
   3   7  13       11.63        5.93     66.70 o 
   4   7  13        5.19      -72.63     72.63 o 
   5   7  13       18.86      120.25     80.93 o 
   6   7  13        5.38      -38.96     81.36 o 
  -8   8  13        0.00      -29.81     69.13 o 
  -7   8  13       16.36      142.98     45.68 o 
  -6   8  13        0.05      -43.82     52.76 o 
  -5   8  13      173.99      128.11     61.62 o 
  -4   8  13       24.77      -32.89     62.98 o 
  -3   8  13      124.60      -15.73     63.63 o 
  -2   8  13      160.12      138.40     59.55 o 
  -1   8  13       15.83      102.30     57.84 o 
   0   8  13      272.68      213.63     88.79 o 
   1   8  13        0.30      130.33     62.41 o 
   2   8  13      163.10      132.18     68.70 o 
   3   8  13       27.10      -12.37     59.77 o 
   4   8  13        1.36      -67.56     67.56 o 
   5   8  13       11.36      -21.95     79.07 o 
  -8   9  13        1.16       -7.72     90.36 o 
  -7   9  13        1.13       21.23     58.84 o 
  -6   9  13        9.13       45.75     60.34 o 
  -5   9  13       28.08      -18.30     67.70 o 
  -4   9  13      109.87      115.31     66.77 o 
  -3   9  13      247.10      426.22     81.14 o 
  -2   9  13       21.36      -70.99     70.99 o 
  -1   9  13      148.96      108.02     62.55 o 
   0   9  13      168.24      194.90     53.81 o 
   1   9  13        1.08       17.16     60.19 o 
   2   9  13        0.44       12.08     64.91 o 
   3   9  13       23.05      154.70     68.84 o 
   4   9  13       24.41       13.94     70.99 o 
   5   9  13        3.27      -53.05     73.92 o 
  -7  10  13        1.00        7.36     77.07 o 
  -6  10  13       62.68       27.38     64.27 o 
  -5  10  13       12.36      -69.63     69.63 o 
  -4  10  13        0.01       97.23     56.98 o 
  -3  10  13        3.28       64.34     66.99 o 
  -2  10  13       39.86       34.39     64.34 o 
  -1  10  13       12.08       34.31     64.20 o 
   0  10  13        6.83      100.76     46.47 o 
   1  10  13       18.18      -78.35     79.28 o 
   2  10  13        0.56      -64.91     64.91 o 
   3  10  13      122.82      236.34     75.49 o 
   4  10  13       30.33       29.10     76.92 o 
   5  10  13        2.54        7.86     84.57 o 
  -7  11  13        0.80      -38.60     75.99 o 
  -6  11  13       60.36       14.37     71.13 o 
  -5  11  13        2.89       81.00     77.57 o 
  -4  11  13       27.10       83.43     57.05 o 
  -3  11  13       26.30      -37.17     72.78 o 
  -2  11  13       69.69      -18.23     70.56 o 
  -1  11  13       51.83      -80.85     80.85 o 
   0  11  13       42.68        4.94     51.89 o 
   1  11  13        1.28       25.45     69.20 o 
   2  11  13        1.08      113.53     56.26 o 
   3  11  13        9.21       49.61     69.85 o 
   4  11  13       57.31      114.03     86.36 o 
  -6  12  13        2.36      -22.66     77.35 o 
  -5  12  13        9.81      -56.98     73.28 o 
  -4  12  13       14.60       95.08     74.99 o 
  -3  12  13       28.43       13.15     87.15 o 
  -2  12  13       58.33       58.05     76.57 o 
  -1  12  13       36.94      -80.93     80.93 o 
   0  12  13      103.62       53.84     88.22 o 
   1  12  13      114.69      168.57     92.22 o 
   2  12  13       50.57      119.82     82.50 o 
   3  12  13        1.36      141.69     68.77 o 
   4  12  13       48.62      -71.70     94.58 o 
  -6  13  13        5.36        7.94     89.50 o 
  -5  13  13       14.15       75.14     85.72 o 
  -4  13  13       50.88      -43.18     76.78 o 
  -3  13  13       68.56      104.52     64.98 o 
  -2  13  13        6.40      -54.83     79.93 o 
  -1  13  13       92.59       34.17     89.93 o 
   0  13  13       89.78      -15.83     63.72 o 
   1  13  13      214.08      335.79     83.64 o 
   2  13  13       30.76        7.43     77.78 o 
   3  13  13       20.03      -87.79     87.79 o 
  -5  14  13       13.52       31.74     71.92 o 
  -4  14  13       13.50      -84.86     84.86 o 
  -3  14  13       73.68      -59.19     80.35 o 
  -2  14  13       30.85       94.72     78.14 o 
  -1  14  13      201.10      130.90     94.22 o 
   0  14  13       11.32      -62.43     62.43 o 
   1  14  13        0.23      -15.16     82.28 o 
   2  14  13       54.51      -55.12     98.08 o 
  -3  15  13       28.37       94.29     72.06 o 
  -2  15  13        1.78        0.00     80.50 o 
  -1  15  13        7.77      -86.79     86.79 o 
   0  15  13       16.51       67.25     58.96 o 
  -8   0  14       54.68       73.49     69.13 o 
  -6   0  14       34.53       60.48     59.98 o 
  -4   0  14        0.02       18.87     57.33 o 
  -2   0  14        6.93       87.36     53.83 o 
   0   0  14       90.99       99.13     40.07 o 
   2   0  14      144.33      116.24     80.07 o 
   4   0  14       38.71      -69.92     69.92 o 
   6   0  14       42.49       -7.43     84.93 o 
  -9   1  14       12.89      126.39     79.07 o 
  -8   1  14        2.60      -78.14     78.14 o 
  -7   1  14       39.38      -66.63     74.42 o 
  -6   1  14        4.39      -71.70     71.70 o 
  -5   1  14      119.06       45.61     66.27 o 
  -4   1  14      131.79      123.03     60.55 o 
  -3   1  14      635.25      715.61     79.85 o 
  -2   1  14       39.08       35.10     55.12 o 
  -1   1  14       30.95       92.08     59.34 o 
   0   1  14      145.91      125.06     63.05 o 
   1   1  14       50.14       80.43     54.19 o 
   2   1  14      100.35      157.21     65.91 o 
   3   1  14      182.37      308.76     80.28 o 
   4   1  14       38.14       -6.08     76.85 o 
   5   1  14        0.22      -53.62     70.92 o 
   6   1  14        9.71      -73.21     73.21 o 
  -9   2  14        1.47       74.85     70.20 o 
  -8   2  14        0.25      -20.23     71.06 o 
  -7   2  14       26.79      -74.49     74.49 o 
  -6   2  14        8.79        0.00     57.84 o 
  -5   2  14       20.76       66.56     54.90 o 
  -4   2  14       21.17      -28.67     60.91 o 
  -3   2  14        0.98      -13.65     56.33 o 
  -2   2  14      187.49      239.63     61.48 o 
  -1   2  14      340.67      226.26     68.27 o 
   0   2  14       59.76       77.42     35.55 o 
   1   2  14       23.14      196.17     46.61 o 
   2   2  14       55.45      -51.26     63.13 o 
   3   2  14       58.38      155.78     61.98 o 
   4   2  14        0.33        6.08     70.42 o 
   5   2  14        1.44       27.02     63.27 o 
   6   2  14        2.35      -67.34     80.93 o 
  -9   3  14        0.01       -7.58     71.35 o 
  -8   3  14        0.00      -47.76     81.64 o 
  -7   3  14        1.56       12.37     53.19 o 
  -6   3  14       41.25       96.01     63.13 o 
  -5   3  14       69.55       67.70     49.69 o 
  -4   3  14       85.95       34.10     62.20 o 
  -3   3  14      739.29      617.17     88.15 o 
  -2   3  14      255.00      235.27     68.06 o 
  -1   3  14       44.54       40.75     57.05 o 
   0   3  14       45.04       66.45     42.33 o 
   1   3  14        6.47       24.38     51.76 o 
   2   3  14       43.82       52.04     65.84 o 
   3   3  14       25.06       62.12     56.76 o 
   4   3  14       12.79       12.37     73.21 o 
   5   3  14        2.70      211.68     71.28 o 
   6   3  14       14.39      136.12     66.77 o 
  -9   4  14       55.11       30.67     79.00 o 
  -8   4  14        4.96      -13.87     62.84 o 
  -7   4  14        3.32      -71.28     71.28 o 
  -6   4  14      150.42      265.01     68.63 o 
  -5   4  14      126.61      122.46     62.34 o 
  -4   4  14      188.32      269.37     64.63 o 
  -3   4  14      637.72      480.98     80.64 o 
  -2   4  14      105.29       60.41     60.41 o 
  -1   4  14      105.43       27.88     62.34 o 
   0   4  14       32.27       78.56     41.45 o 
   1   4  14        1.06      -24.95     62.55 o 
   2   4  14       16.16      111.88     56.12 o 
   3   4  14        6.45        0.00     59.91 o 
   4   4  14        6.95      144.98     57.41 o 
   5   4  14       92.66      111.09     79.14 o 
   6   4  14        6.42       92.08     75.21 o 
  -9   5  14        3.87      -39.10     76.99 o 
  -8   5  14        0.59        7.08     69.77 o 
  -7   5  14        1.91      116.03     65.13 o 
  -6   5  14        1.73      106.38     61.41 o 
  -5   5  14       72.63       60.19     56.62 o 
  -4   5  14      152.21       97.65     64.41 o 
  -3   5  14       24.79      -14.73     53.19 o 
  -2   5  14      129.97       96.08     61.48 o 
  -1   5  14      153.12      144.12     61.12 o 
   0   5  14       25.48       20.89     41.29 o 
   1   5  14      312.04      262.44     71.85 o 
   2   5  14       17.38       65.70     65.70 o 
   3   5  14        0.24      -23.66     71.49 o 
   4   5  14       14.64      -74.92     74.92 o 
   5   5  14        0.18       35.46     81.07 o 
   6   5  14        5.55      -15.66     80.50 o 
  -8   6  14       32.55      145.12     80.14 o 
  -7   6  14        2.81       72.85     62.48 o 
  -6   6  14        1.78      -54.83     67.56 o 
  -5   6  14        1.97       -5.65     55.12 o 
  -4   6  14        0.38       21.30     63.48 o 
  -3   6  14      876.09      729.91    100.66 o 
  -2   6  14        7.72      -67.13     67.13 o 
  -1   6  14      341.86      144.77     74.21 o 
   0   6  14       55.99       76.60     42.40 o 
   1   6  14       94.46      -10.65     69.92 o 
   2   6  14       12.88      -50.97     67.20 o 
   3   6  14      115.70      158.49     67.34 o 
   4   6  14       95.63      159.06     79.57 o 
   5   6  14        0.44      101.66     67.34 o 
  -8   7  14       22.99      -22.38     71.99 o 
  -7   7  14        0.10       41.04     62.62 o 
  -6   7  14        4.94       -6.29     63.34 o 
  -5   7  14        3.29       -5.86     65.63 o 
  -4   7  14        6.45       22.16     60.19 o 
  -3   7  14        1.96       37.25     66.70 o 
  -2   7  14        0.00        0.00     57.12 o 
  -1   7  14        0.32        5.22     57.33 o 
   0   7  14      159.32      251.75     48.14 o 
   1   7  14      142.41      210.89     73.63 o 
   2   7  14        3.42      -65.98     65.98 o 
   3   7  14       72.22        0.00     63.70 o 
   4   7  14        1.34       47.90     71.42 o 
   5   7  14       36.18       97.08     80.14 o 
  -8   8  14        3.66      -61.62     72.28 o 
  -7   8  14        3.02      -83.07     83.07 o 
  -6   8  14       12.22      -52.33     67.41 o 
  -5   8  14       14.86       67.27     66.70 o 
  -4   8  14        0.30      110.02     53.40 o 
  -3   8  14       29.64      445.95     92.94 o 
  -2   8  14       69.69       76.49     68.70 o 
  -1   8  14       10.86      -62.77     62.77 o 
   0   8  14       18.26       61.89     47.36 o 
   1   8  14        5.68        5.79     72.63 o 
   2   8  14       44.80       42.89     67.34 o 
   3   8  14        0.00      -39.32     69.92 o 
   4   8  14        0.06      -49.54     66.77 o 
   5   8  14        0.16      -75.49     75.49 o 
  -8   9  14        2.20       87.65     82.43 o 
  -7   9  14       24.03       51.40     78.78 o 
  -6   9  14        0.02      -13.65     66.13 o 
  -5   9  14        2.35      -31.96     66.77 o 
  -4   9  14      206.20      291.46     69.77 o 
  -3   9  14       96.97      134.69     63.84 o 
  -2   9  14       64.11      -11.51     71.28 o 
  -1   9  14      131.16       57.48     63.98 o 
   0   9  14      287.28      199.35     50.77 o 
   1   9  14      404.00      346.51     86.22 o 
   2   9  14        3.39      -79.71     79.71 o 
   3   9  14        0.00        0.00     72.85 o 
   4   9  14        4.25        7.36     60.19 o 
  -7  10  14        0.00      -61.20     69.27 o 
  -6  10  14        5.41       14.23     70.49 o 
  -5  10  14        0.08      -46.90     71.20 o 
  -4  10  14        0.56      -31.88     68.42 o 
  -3  10  14       25.88       24.66     73.49 o 
  -2  10  14       91.92      115.10     78.78 o 
  -1  10  14       87.74       72.70     79.93 o 
   0  10  14        1.51      -48.07     61.73 o 
   1  10  14      173.20      102.23     77.71 o 
   2  10  14        1.41      -46.97     67.41 o 
   3  10  14       19.11      106.95     68.77 o 
   4  10  14       45.12       61.27     73.42 o 
  -6  11  14        1.01       52.19     63.70 o 
  -5  11  14        1.57       56.33     71.78 o 
  -4  11  14        0.00      -26.88     72.35 o 
  -3  11  14        9.14       19.52     70.42 o 
  -2  11  14        0.02      -38.39     73.56 o 
  -1  11  14       88.89      140.83     71.28 o 
   0  11  14       21.08      -12.96     53.10 o 
   1  11  14        1.02      154.77     73.42 o 
   2  11  14        0.00      126.82     59.77 o 
   3  11  14        4.13      -44.82     81.78 o 
  -6  12  14        4.70        0.00     71.70 o 
  -5  12  14       28.28      162.92     67.06 o 
  -4  12  14        0.83       49.61     62.98 o 
  -3  12  14       13.41      -27.52     72.13 o 
  -2  12  14       60.78       81.28     74.21 o 
  -1  12  14      106.36      128.68     83.21 o 
   0  12  14      132.74       40.82     75.74 o 
   1  12  14       43.04       42.61     75.78 o 
   2  12  14        0.08       44.47     74.85 o 
   3  12  14       28.42       -7.86     81.00 o 
  -5  13  14        5.99      -46.83     85.43 o 
  -4  13  14       57.18      239.63     69.42 o 
  -3  13  14       12.03      181.94     69.42 o 
  -2  13  14       74.53       57.41     88.43 o 
  -1  13  14       33.53       86.07     82.43 o 
   0  13  14       51.51        3.07     62.52 o 
   1  13  14        4.28       44.97     84.14 o 
   2  13  14        4.66       -7.79     78.50 o 
  -4  14  14        6.77       55.40     87.07 o 
  -3  14  14       18.53       69.34     76.71 o 
  -2  14  14        0.67        7.58     87.65 o 
  -1  14  14        8.39      -22.81     86.36 o 
   0  14  14        0.43       49.08     55.86 o 
   1  14  14        8.77       31.67     88.22 o 
  -9   0  15       31.96      -90.58     90.58 o 
  -7   0  15        0.54        6.36     64.27 o 
  -5   0  15      161.85      199.17     64.84 o 
  -3   0  15      336.16      349.08     74.13 o 
  -1   0  15        0.03       28.52     50.83 o 
   1   0  15      299.24      235.63     67.20 o 
   3   0  15       35.06       82.78     60.34 o 
   5   0  15        4.71       78.21     69.27 o 
  -9   1  15        2.94       76.99     74.64 o 
  -8   1  15       10.81       62.77     77.35 o 
  -7   1  15       41.80      114.31     67.84 o 
  -6   1  15       37.48      139.83     62.20 o 
  -5   1  15       41.71       48.61     64.13 o 
  -4   1  15        5.38      -67.77     67.77 o 
  -3   1  15       26.34       92.44     56.12 o 
  -2   1  15        0.05      -57.19     59.48 o 
  -1   1  15      148.42      210.18     63.34 o 
   0   1  15        0.87      -41.90     41.90 o 
   1   1  15        0.80       66.84     56.55 o 
   2   1  15      203.73      164.50     78.35 o 
   3   1  15       91.97      106.73     71.13 o 
   4   1  15        2.23       45.32     57.55 o 
   5   1  15       25.46      235.13     66.49 o 
   6   1  15        1.20      -47.18     79.42 o 
  -9   2  15        0.61      -86.29     86.29 o 
  -8   2  15        5.24      -56.19     78.21 o 
  -7   2  15        0.57      -63.98     65.27 o 
  -6   2  15       77.96      158.64     68.27 o 
  -5   2  15       94.11      217.97     64.91 o 
  -4   2  15      265.17      287.25     68.06 o 
  -3   2  15       32.83        4.93     66.13 o 
  -2   2  15      165.16       86.65     62.41 o 
  -1   2  15       15.30       62.77     58.12 o 
   0   2  15        8.78      -45.78     45.78 o 
   1   2  15       85.90      171.29     64.20 o 
   2   2  15        0.67      -44.25     63.13 o 
   3   2  15        4.96      -59.84     67.63 o 
   4   2  15        2.08       65.27     69.06 o 
   5   2  15        3.71      -83.93     83.93 o 
   6   2  15        0.83       15.80     75.92 o 
  -9   3  15       12.82      -54.76     80.93 o 
  -8   3  15        1.23      -42.61     73.85 o 
  -7   3  15      101.76       45.40     73.06 o 
  -6   3  15        0.29      -23.81     68.92 o 
  -5   3  15       51.16       16.59     59.84 o 
  -4   3  15        9.01       10.44     65.56 o 
  -3   3  15       56.01       70.06     64.05 o 
  -2   3  15      148.36      161.71     66.27 o 
  -1   3  15       34.63      142.48     56.26 o 
   0   3  15       90.94      121.30     47.90 o 
   1   3  15       17.42       47.47     61.27 o 
   2   3  15       47.29      106.73     71.70 o 
   3   3  15       61.79      145.48     57.55 o 
   4   3  15       63.15       66.13     68.06 o 
   5   3  15       34.63       58.05     62.41 o 
  -9   4  15        1.87      -47.61     80.14 o 
  -8   4  15        0.04       64.98     59.98 o 
  -7   4  15        1.03      151.70     68.20 o 
  -6   4  15       12.43       36.46     69.77 o 
  -5   4  15       99.92      141.19     65.13 o 
  -4   4  15      200.57      117.31     68.70 o 
  -3   4  15      101.23       56.33     69.63 o 
  -2   4  15        0.02       40.18     61.91 o 
  -1   4  15      222.97      140.91     70.49 o 
   0   4  15       71.14      101.20    100.62 o 
   1   4  15       11.26       26.95     79.07 o 
   2   4  15        5.18      -65.91     65.91 o 
   3   4  15       28.75      -67.70     67.70 o 
   4   4  15        0.15       73.92     63.41 o 
   5   4  15       25.47      -22.09     85.57 o 
  -8   5  15        3.79      -51.54     88.00 o 
  -7   5  15       34.95      -60.62     69.06 o 
  -6   5  15        2.42       93.29     59.98 o 
  -5   5  15      170.93       23.16     76.06 o 
  -4   5  15       70.81       43.82     60.55 o 
  -3   5  15      309.88      353.30     67.34 o 
  -2   5  15      189.34      248.35     65.84 o 
  -1   5  15       14.49      124.46     63.48 o 
   0   5  15       22.46       64.60     43.84 o 
   1   5  15       12.33      -11.08     66.06 o 
   2   5  15       21.41      -35.32     67.56 o 
   3   5  15      114.81      215.04     65.13 o 
   4   5  15      110.82       68.70     76.49 o 
   5   5  15        4.92       22.52     72.42 o 
  -8   6  15        0.28      -60.27     81.86 o 
  -7   6  15       15.17       89.93     76.06 o 
  -6   6  15        0.26       44.75     56.83 o 
  -5   6  15        0.20      -53.83     64.70 o 
  -4   6  15       93.41       50.97     61.27 o 
  -3   6  15       44.43       32.74     62.70 o 
  -2   6  15       40.29       16.09     59.41 o 
  -1   6  15       84.29      107.38     57.84 o 
   0   6  15        0.10        8.39     45.86 o 
   1   6  15        0.12      103.09     54.33 o 
   2   6  15       26.51       66.70     64.48 o 
   3   6  15       15.02      -75.28     75.28 o 
   4   6  15        8.34       49.33     83.07 o 
   5   6  15        6.17       84.50     77.21 o 
  -8   7  15        9.62       38.68     75.42 o 
  -7   7  15        1.51      -64.13     79.00 o 
  -6   7  15       21.41      145.34     66.06 o 
  -5   7  15       15.50       55.69     63.41 o 
  -4   7  15       34.80       94.08     68.56 o 
  -3   7  15       46.19      -56.76     72.63 o 
  -2   7  15       20.63       55.76     64.98 o 
  -1   7  15       23.38      -27.95     62.98 o 
   0   7  15       31.65       79.96     43.55 o 
   1   7  15        2.06       65.34     61.48 o 
   2   7  15       14.68        6.29     69.06 o 
   3   7  15       19.10      -78.57     78.57 o 
   4   7  15       90.96       58.05     78.14 o 
   5   7  15        7.32       55.26     82.36 o 
  -7   8  15       35.51      -58.91     73.63 o 
  -6   8  15        4.19       13.73     75.64 o 
  -5   8  15        0.12        0.00     63.05 o 
  -4   8  15       24.81       18.37     66.27 o 
  -3   8  15       45.00      -71.06     71.06 o 
  -2   8  15      211.91      256.22     74.56 o 
  -1   8  15      104.41      186.73     62.84 o 
   0   8  15       88.95       44.41     62.55 o 
   1   8  15       18.90        0.00     69.49 o 
   2   8  15        2.68      -75.21     75.21 o 
   3   8  15        1.76       97.37     64.48 o 
   4   8  15        0.69      -44.97     75.71 o 
  -7   9  15       35.75      175.58     74.42 o 
  -6   9  15        0.04       -7.15     75.71 o 
  -5   9  15       25.75      -84.07     84.07 o 
  -4   9  15      140.72      153.63     73.56 o 
  -3   9  15        1.74       43.39     69.85 o 
  -2   9  15       14.23       12.22     72.20 o 
  -1   9  15        6.65      -55.05     71.06 o 
   0   9  15        4.92       12.67     48.66 o 
   1   9  15       44.75      -84.07     85.07 o 
   2   9  15        2.03       95.15     73.21 o 
   3   9  15       53.04      -65.06     84.00 o 
   4   9  15       39.35      100.94     81.07 o 
  -7  10  15        3.81      -47.61     77.71 o 
  -6  10  15       69.23       51.97     81.64 o 
  -5  10  15       64.30      161.35     76.49 o 
  -4  10  15       20.50      -46.97     69.42 o 
  -3  10  15       65.57       26.02     75.85 o 
  -2  10  15       24.76       76.92     71.99 o 
  -1  10  15       85.06       38.53     75.42 o 
   0  10  15       27.87       -7.69     49.73 o 
   1  10  15        6.03      -76.64     76.64 o 
   2  10  15       27.01      -85.22     85.22 o 
   3  10  15        5.41      -67.77     72.63 o 
  -6  11  15        0.80       46.54     75.99 o 
  -5  11  15        0.42      -66.13     85.43 o 
  -4  11  15       57.56       28.17     74.56 o 
  -3  11  15       35.01      143.77     65.98 o 
  -2  11  15       88.46      148.48     69.49 o 
  -1  11  15       10.40       40.53     68.27 o 
   0  11  15       80.13       83.04     60.15 o 
   1  11  15       53.41       63.98     82.64 o 
   2  11  15        6.82      148.77     75.85 o 
   3  11  15       18.28      149.41     77.49 o 
  -5  12  15       10.27      138.83     80.14 o 
  -4  12  15       51.15       59.26     68.70 o 
  -3  12  15       24.50      201.96     65.34 o 
  -2  12  15        1.66       56.98     80.57 o 
  -1  12  15       12.46       92.72     74.42 o 
   0  12  15       18.37       36.29     49.97 o 
   1  12  15       68.42      119.67     85.29 o 
   2  12  15        0.25       78.00     75.64 o 
  -4  13  15        2.73        7.79     71.99 o 
  -3  13  15       56.63       -7.58     83.00 o 
  -2  13  15      179.69       82.71     79.93 o 
  -1  13  15        6.89       67.77     67.77 o 
   0  13  15       26.68       99.73     54.84 o 
   1  13  15        4.04       55.12     79.93 o 
  -2  14  15        0.07      -31.74     85.57 o 
  -1  14  15       11.31       15.94     87.86 o 
  -8   0  16        1.82        7.29     83.79 o 
  -6   0  16        6.41      153.63     54.62 o 
  -4   0  16      172.09      103.16     70.56 o 
  -2   0  16      663.50      725.48     90.43 o 
   0   0  16        1.31       22.51     68.95 o 
   2   0  16        0.50      -70.56     70.56 o 
   4   0  16        3.38        6.93     74.06 o 
  -8   1  16       22.09      -36.39     69.49 o 
  -7   1  16       32.77       93.37     73.71 o 
  -6   1  16       44.15       49.26     66.34 o 
  -5   1  16       59.67      -11.51     65.56 o 
  -4   1  16       82.17      -16.37     69.99 o 
  -3   1  16      231.82      215.26     74.78 o 
  -2   1  16       30.34      113.53     68.84 o 
  -1   1  16       23.37      -36.32     70.56 o 
   0   1  16        0.06       -6.67     63.84 o 
   1   1  16       56.74       38.96     69.70 o 
   2   1  16       10.09      -53.26     68.70 o 
   3   1  16        8.12       89.15     61.05 o 
   4   1  16       14.96      -85.86     85.86 o 
   5   1  16        6.27       -7.58     73.85 o 
  -8   2  16       11.57       29.31     63.91 o 
  -7   2  16        0.13      -33.60     79.21 o 
  -6   2  16       77.79       37.25     76.06 o 
  -5   2  16        1.76      -63.55     63.55 o 
  -4   2  16      114.82      164.93     65.98 o 
  -3   2  16        0.52       26.52     65.98 o 
  -2   2  16       36.72      151.13     69.70 o 
  -1   2  16      124.59       73.28     64.56 o 
   0   2  16       74.76        2.36    118.17 o 
   1   2  16       33.62      -44.90     65.48 o 
   2   2  16      100.32      143.12     56.62 o 
   3   2  16       24.14       25.66     69.70 o 
   4   2  16       43.16        7.01     72.78 o 
   5   2  16        2.49      -86.22     86.22 o 
  -8   3  16        0.28      -84.79     84.79 o 
  -7   3  16        1.32      -70.35     70.35 o 
  -6   3  16        0.16       94.37     62.55 o 
  -5   3  16        2.24        0.00     70.56 o 
  -4   3  16      138.94       89.29     69.27 o 
  -3   3  16       10.50      -26.88     62.05 o 
  -2   3  16        1.47      -63.55     64.84 o 
  -1   3  16        6.57      -10.65     60.62 o 
   0   3  16       37.76      -45.51     45.51 o 
   1   3  16       73.94      -56.98     79.35 o 
   2   3  16        0.07       18.16     67.06 o 
   3   3  16       63.74       51.97     73.56 o 
   4   3  16        2.90      -42.32     69.06 o 
   5   3  16        5.51       84.72     75.06 o 
  -8   4  16        8.57       -7.51     75.56 o 
  -7   4  16       13.77      110.59     66.99 o 
  -6   4  16        6.22       64.05     69.56 o 
  -5   4  16        9.50       83.93     66.27 o 
  -4   4  16        0.35       34.17     68.34 o 
  -3   4  16       49.70      -16.51     63.91 o 
  -2   4  16        0.01      -71.63     71.63 o 
  -1   4  16        1.06       43.47     64.34 o 
   0   4  16      130.98       26.53     55.73 o 
   1   4  16      280.52      255.86     83.50 o 
   2   4  16        1.12      -24.66     66.34 o 
   3   4  16       11.42       19.80     67.77 o 
   4   4  16        0.40       -7.15     71.99 o 
   5   4  16        0.01      -82.28     82.28 o 
  -8   5  16        6.01      -23.02     78.50 o 
  -7   5  16        2.28       -7.08     72.99 o 
  -6   5  16        0.04       52.40     66.77 o 
  -5   5  16       65.16       36.89     73.71 o 
  -4   5  16        3.19      -62.70     62.70 o 
  -3   5  16      407.71      423.65     85.86 o 
  -2   5  16      167.35      116.81     70.13 o 
  -1   5  16       36.43      162.00     66.77 o 
   0   5  16       11.66      -50.12     50.12 o 
   1   5  16        2.49       83.50     62.55 o 
   2   5  16       30.65      -71.63     71.63 o 
   3   5  16       39.92       87.86     74.35 o 
   4   5  16        0.74      -81.07     81.07 o 
   5   5  16       22.96      -15.94     90.72 o 
  -8   6  16        1.15      101.87     69.63 o 
  -7   6  16       71.82      130.18     68.63 o 
  -6   6  16        7.25      107.59     67.27 o 
  -5   6  16        0.73      -63.20     74.85 o 
  -4   6  16       29.09      -48.18     65.41 o 
  -3   6  16       75.31       17.51     74.92 o 
  -2   6  16        0.22        5.72     67.70 o 
  -1   6  16        3.42      -75.64     75.64 o 
   0   6  16       48.59       -9.90     49.32 o 
   1   6  16       21.25      -72.70     72.70 o 
   2   6  16        4.69      -25.95     75.14 o 
   3   6  16       48.77       13.87     80.28 o 
   4   6  16       85.86      202.03     69.77 o 
  -7   7  16        4.41       14.87     80.14 o 
  -6   7  16        2.83       48.54     63.91 o 
  -5   7  16        7.90       71.85     63.70 o 
  -4   7  16        9.12       93.51     65.70 o 
  -3   7  16        6.09      -60.41     63.41 o 
  -2   7  16       40.16      -47.68     69.49 o 
  -1   7  16      134.98      155.56     66.06 o 
   0   7  16       68.06      119.06     47.90 o 
   1   7  16       45.67      -76.28     80.93 o 
   2   7  16        8.63      107.16     66.99 o 
   3   7  16       20.93       21.45     75.28 o 
   4   7  16       27.43       30.74     87.72 o 
  -7   8  16       57.37      -23.02     85.14 o 
  -6   8  16       39.84      165.00     74.21 o 
  -5   8  16        6.61      101.66     60.98 o 
  -4   8  16       41.18      -19.45     71.85 o 
  -3   8  16        0.05      -62.91     69.49 o 
  -2   8  16        4.51      105.45     58.55 o 
  -1   8  16       44.99      130.75     73.92 o 
   0   8  16       53.97       10.16     55.01 o 
   1   8  16      122.01      151.84     78.92 o 
   2   8  16        3.69       34.67     79.42 o 
   3   8  16       32.37        7.36     83.21 o 
   4   8  16        0.31      -23.81     87.93 o 
  -7   9  16        8.29      -89.15     89.15 o 
  -6   9  16       22.44      148.91     64.05 o 
  -5   9  16        5.77       35.24     70.85 o 
  -4   9  16       20.81      -89.58     89.58 o 
  -3   9  16       15.32       19.66     63.27 o 
  -2   9  16      158.08       64.77     72.13 o 
  -1   9  16        1.36      -19.52     78.85 o 
   0   9  16       37.21       89.56     53.61 o 
   1   9  16       25.71       -6.86     78.71 o 
   2   9  16       11.68      122.60     76.71 o 
   3   9  16        1.90      -83.50     83.50 o 
  -6  10  16       10.38      -69.70     79.35 o 
  -5  10  16       27.96        7.36     88.50 o 
  -4  10  16        4.31      -42.32     88.15 o 
  -3  10  16       25.70       27.45     66.63 o 
  -2  10  16        8.57      -61.05     69.56 o 
  -1  10  16        0.26      -74.92     80.28 o 
   0  10  16        1.20       14.53    124.96 o 
   1  10  16        7.05      -71.78     77.35 o 
   2  10  16        2.11       22.52     74.78 o 
   3  10  16       17.77      143.19     75.49 o 
  -5  11  16       21.74      -23.02     83.14 o 
  -4  11  16        0.31       29.60     80.28 o 
  -3  11  16       18.84       -7.22     78.64 o 
  -2  11  16        9.11       71.20     71.20 o 
  -1  11  16       33.39      128.61     74.28 o 
   0  11  16        5.63       11.85     49.62 o 
   1  11  16       21.26       75.14     81.64 o 
   2  11  16        5.95       86.36     68.92 o 
  -4  12  16       80.57       62.05     83.57 o 
  -3  12  16        6.11      -15.16     77.92 o 
  -2  12  16       33.70        0.00     82.07 o 
  -1  12  16        0.09        0.00     90.15 o 
   0  12  16       24.77      -58.53     58.53 o 
   1  12  16        9.74      -87.72     87.72 o 
  -3  13  16       43.19       87.65     80.07 o 
  -2  13  16        1.24      -15.80     87.79 o 
  -1  13  16        0.09      -80.64     80.64 o 
  -7   0  17        5.13      -41.96     82.21 o 
  -5   0  17      231.44      171.07     72.78 o 
  -3   0  17       42.40      -72.20     72.20 o 
  -1   0  17      165.22       39.18     85.79 o 
   1   0  17        0.03      149.84     64.27 o 
   3   0  17       45.60       81.71     78.21 o 
  -8   1  17        1.06       38.03     76.49 o 
  -7   1  17        0.61      105.23     63.13 o 
  -6   1  17        3.04      110.81     52.54 o 
  -5   1  17       24.67      -30.60     65.70 o 
  -4   1  17       24.16       46.68     69.06 o 
  -3   1  17      117.83       79.14     73.71 o 
  -2   1  17        5.78      -61.34     65.77 o 
  -1   1  17      103.78      179.65     76.99 o 
   0   1  17       16.63       31.86     47.73 o 
   1   1  17       14.48        6.01     69.34 o 
   2   1  17        2.55        0.00     67.99 o 
   3   1  17        1.39        6.79     73.21 o 
   4   1  17        4.73        0.00     80.93 o 
  -8   2  17        3.53       76.57     81.00 o 
  -7   2  17       18.65      -63.55     70.27 o 
  -6   2  17       95.63      157.56     83.57 o 
  -5   2  17        0.01      -80.00     80.00 o 
  -4   2  17        7.24      -29.45     72.28 o 
  -3   2  17        0.03      114.03     54.69 o 
  -2   2  17       17.94       39.39     64.91 o 
  -1   2  17      107.28       45.32     71.20 o 
   0   2  17        5.51      -27.78    113.24 o 
   1   2  17        1.70      -30.31     75.92 o 
   2   2  17       15.40        0.00     66.70 o 
   3   2  17       58.84        0.00     77.14 o 
   4   2  17        3.09      -66.91     66.91 o 
  -8   3  17        2.19      -85.43     85.43 o 
  -7   3  17        1.99      -21.45     73.21 o 
  -6   3  17        8.20      106.38     57.98 o 
  -5   3  17        0.52       -6.22     58.98 o 
  -4   3  17        2.00      -65.06     65.06 o 
  -3   3  17       64.95      104.09     70.85 o 
  -2   3  17        0.54       62.84     59.05 o 
  -1   3  17       33.95        0.00     70.35 o 
   0   3  17        2.85       37.31     47.18 o 
   1   3  17        2.51      -36.89     70.56 o 
   2   3  17       27.94      -19.52     75.49 o 
   3   3  17       13.88       55.62     72.92 o 
   4   3  17        3.57       75.14     70.49 o 
  -8   4  17       13.12       -7.86     83.43 o 
  -7   4  17       13.02       -7.22     79.14 o 
  -6   4  17        9.16      -13.51     73.42 o 
  -5   4  17        0.93      -12.73     74.28 o 
  -4   4  17      247.09      279.74     78.35 o 
  -3   4  17        1.52      -75.78     75.78 o 
  -2   4  17       50.24       75.71     70.13 o 
  -1   4  17      121.73      128.90     63.63 o 
   0   4  17       48.58       33.11     53.96 o 
   1   4  17       22.07      -68.84     79.85 o 
   2   4  17        0.18      112.38     68.42 o 
   3   4  17       39.62      148.41     70.35 o 
   4   4  17       48.93      122.03     80.71 o 
  -7   5  17       22.92      -86.22     86.22 o 
  -6   5  17        5.92      -27.59     72.42 o 
  -5   5  17        0.09      -62.48     62.48 o 
  -4   5  17       34.73       24.88     74.21 o 
  -3   5  17       16.02      -24.16     69.99 o 
  -2   5  17       41.46      -59.77     72.20 o 
  -1   5  17        1.32      -66.06     73.85 o 
   0   5  17        2.95       16.33     49.69 o 
   1   5  17       14.37      -76.85     80.00 o 
   2   5  17        1.14      -67.56     83.29 o 
   3   5  17       10.59       28.88     76.35 o 
   4   5  17        0.04      -69.92     94.22 o 
  -7   6  17        6.69       52.97     76.85 o 
  -6   6  17        6.23      -35.39     73.92 o 
  -5   6  17       22.67       60.19     64.56 o 
  -4   6  17       11.63       32.03     62.41 o 
  -3   6  17       15.72      -84.21     84.21 o 
  -2   6  17        0.59      -67.70     77.07 o 
  -1   6  17       12.20       49.47     68.34 o 
   0   6  17        0.17      -46.47     46.47 o 
   1   6  17        1.09      -80.85     80.85 o 
   2   6  17       14.69      180.30     66.49 o 
   3   6  17        9.36       59.12     77.49 o 
   4   6  17       13.53      -15.87     88.43 o 
  -7   7  17       51.87       31.10     84.43 o 
  -6   7  17        7.61       14.58     69.92 o 
  -5   7  17        8.73      -82.21     82.21 o 
  -4   7  17       88.96      -19.87     75.14 o 
  -3   7  17        5.61       -6.43     73.71 o 
  -2   7  17       56.55      -79.21     79.21 o 
  -1   7  17       11.73       12.80     70.70 o 
   0   7  17        2.43       91.61     51.70 o 
   1   7  17       24.91       27.17     73.78 o 
   2   7  17       13.85        7.15     74.56 o 
   3   7  17        3.35      136.76     69.63 o 
  -6   8  17        1.57      -30.10     78.92 o 
  -5   8  17       16.60       85.64     69.99 o 
  -4   8  17       39.72       34.31     72.92 o 
  -3   8  17       29.24      167.00     69.70 o 
  -2   8  17       15.32      -13.23     61.98 o 
  -1   8  17        0.27      -69.34     69.34 o 
   0   8  17        3.87      -46.79     58.47 o 
   1   8  17        5.52       49.26     75.42 o 
   2   8  17        0.39       29.53     78.14 o 
   3   8  17       43.18      117.53     82.57 o 
  -6   9  17        3.24      -77.92     79.50 o 
  -5   9  17       17.50      -44.47     87.07 o 
  -4   9  17        1.88      106.95     68.77 o 
  -3   9  17       54.72       76.49     83.14 o 
  -2   9  17        1.94      -84.29     84.29 o 
  -1   9  17       20.53      -55.33     82.36 o 
   0   9  17       60.78      111.74     84.61 o 
   1   9  17        8.89       87.65     78.00 o 
   2   9  17        2.61       -7.65     69.70 o 
  -5  10  17       16.96      -85.86     85.86 o 
  -4  10  17       35.15      148.63     80.07 o 
  -3  10  17        1.98       58.05     67.27 o 
  -2  10  17        0.03       93.37     68.56 o 
  -1  10  17        1.40        7.22     79.42 o 
   0  10  17        0.01       -3.18     56.10 o 
   1  10  17        0.00       30.45     76.06 o 
   2  10  17        8.14      -39.75     83.07 o 
  -4  11  17       24.00      -92.86     92.86 o 
  -3  11  17        3.07        7.58     76.99 o 
  -2  11  17        0.55       15.01     76.64 o 
  -1  11  17        3.19       60.41     64.98 o 
   0  11  17       30.01       35.22     61.08 o 
   1  11  17       17.13       15.87     81.00 o 
  -3  12  17       30.09       63.63     81.07 o 
  -2  12  17       26.76      133.97     88.15 o 
  -1  12  17        7.85      -63.34     88.15 o 
  -8   0  18        1.69      -90.22     90.22 o 
  -6   0  18        0.00      -48.18     73.13 o 
  -4   0  18       15.26       37.39     71.56 o 
  -2   0  18        3.69       53.97     71.20 o 
   0   0  18      185.50      164.73     54.04 o 
   2   0  18       11.91      -87.07     87.07 o 
   4   0  18        8.17      -89.58     89.58 o 
  -8   1  18        0.01        7.94     80.78 o 
  -7   1  18        6.12      -51.69     82.50 o 
  -6   1  18        0.25       75.85     60.55 o 
  -5   1  18        6.66       45.61     62.20 o 
  -4   1  18       32.33       43.75     63.41 o 
  -3   1  18        0.22      -30.38     70.06 o 
  -2   1  18      160.95       54.12     82.71 o 
  -1   1  18        0.19      -18.16     74.99 o 
   0   1  18       90.56       36.31     59.05 o 
   1   1  18        3.43      -38.82     74.42 o 
   2   1  18        7.45       61.55     70.06 o 
   3   1  18        7.95      124.18     81.64 o 
   4   1  18       13.26       78.71     76.35 o 
  -7   2  18        5.88       59.41     75.71 o 
  -6   2  18        3.91       27.81     73.49 o 
  -5   2  18        4.84       32.81     61.98 o 
  -4   2  18       13.05      107.02     68.63 o 
  -3   2  18        1.18       73.49     73.49 o 
  -2   2  18        1.67      -78.14     78.14 o 
  -1   2  18       12.89      134.40     75.85 o 
   0   2  18       13.01      106.88     50.11 o 
   1   2  18        6.11       32.60     71.20 o 
   2   2  18       85.42       82.64     73.56 o 
   3   2  18       26.33       29.38     73.56 o 
   4   2  18        1.68      -93.01     93.01 o 
  -7   3  18        2.30      -30.03     82.93 o 
  -6   3  18        2.73        7.01     75.35 o 
  -5   3  18        2.93      -26.59     80.35 o 
  -4   3  18       47.13        6.36     68.34 o 
  -3   3  18       17.67       74.49     69.63 o 
  -2   3  18        3.54       36.89     67.34 o 
  -1   3  18       64.54      -75.56     75.56 o 
   0   3  18        6.23      -27.06     50.78 o 
   1   3  18        3.36      138.69     67.70 o 
   2   3  18        6.23      139.40     68.99 o 
   3   3  18       17.06      -85.43     85.43 o 
  -7   4  18        0.27       60.91     70.63 o 
  -6   4  18        3.58      -72.06     72.06 o 
  -5   4  18        4.06       60.84     80.28 o 
  -4   4  18      125.70      175.15     86.29 o 
  -3   4  18       10.66      -18.94     64.77 o 
  -2   4  18       13.12       25.02     72.99 o 
  -1   4  18        7.17      126.11     66.13 o 
   0   4  18        4.57       19.46     51.25 o 
   1   4  18       43.59      -73.92     79.21 o 
   2   4  18       15.86      -14.15     86.14 o 
   3   4  18        0.20       22.66     77.35 o 
  -7   5  18        2.68        7.79     68.99 o 
  -6   5  18        7.17      109.24     67.92 o 
  -5   5  18        1.48        0.00     71.78 o 
  -4   5  18        6.09       46.40     71.13 o 
  -3   5  18       54.88       71.13     78.92 o 
  -2   5  18       15.98      166.50     63.41 o 
  -1   5  18        7.45      128.97     63.84 o 
   0   5  18       58.80       42.59     69.34 o 
   1   5  18       49.76      -68.63     86.29 o 
   2   5  18       64.67      267.37     68.92 o 
   3   5  18       35.76      -96.01     96.01 o 
  -7   6  18       17.65        7.94     80.50 o 
  -6   6  18        3.08       67.13     76.42 o 
  -5   6  18        3.69      -74.28     74.28 o 
  -4   6  18       87.01       74.92     64.27 o 
  -3   6  18       27.84      -59.77     73.63 o 
  -2   6  18       13.76       19.73     61.41 o 
  -1   6  18        0.01      -19.87     80.35 o 
   0   6  18       40.34      -49.95    108.56 o 
   1   6  18       11.35      -21.16     76.14 o 
   2   6  18        9.28       59.19     75.49 o 
   3   6  18        8.37      117.96     65.34 o 
  -6   7  18        8.44      -23.02     78.50 o 
  -5   7  18        0.00       36.46     73.28 o 
  -4   7  18       44.93       77.21     74.64 o 
  -3   7  18        0.12      -68.49     73.78 o 
  -2   7  18        0.15      -74.71     74.71 o 
  -1   7  18        1.25      -75.85     75.85 o 
   0   7  18        0.11      -60.63     60.63 o 
   1   7  18        0.23      -84.86     84.86 o 
   2   7  18        3.87      114.17     65.91 o 
  -6   8  18       15.53      118.46     78.57 o 
  -5   8  18        5.93       30.10     70.63 o 
  -4   8  18       11.24        0.00     79.50 o 
  -3   8  18        5.43      -42.54     81.50 o 
  -2   8  18       17.71        7.01     73.42 o 
  -1   8  18        2.92       49.54     73.85 o 
   0   8  18       41.36      -57.06     57.06 o 
   1   8  18        2.49       74.92     81.36 o 
   2   8  18        3.80      -87.00     87.00 o 
  -5   9  18        0.00       54.55     69.27 o 
  -4   9  18        1.99      -15.08     79.64 o 
  -3   9  18        3.91       36.82     84.29 o 
  -2   9  18        0.27      -80.35     86.07 o 
  -1   9  18       14.79      -36.75     82.78 o 
   0   9  18       10.02       10.05     56.56 o 
   1   9  18        9.43       23.31     92.15 o 
  -4  10  18       16.53      -54.76     87.50 o 
  -3  10  18        4.46       30.67     87.36 o 
  -2  10  18        0.46      -22.81     77.92 o 
  -1  10  18        7.58      -83.79     83.79 o 
   0  10  18        0.09       -3.98     57.98 o 
  -2  11  18        1.42       23.81     85.86 o 
  -7   0  19        2.77       69.77     69.77 o 
  -5   0  19       10.36       13.87     68.49 o 
  -3   0  19        5.69       52.04     83.29 o 
  -1   0  19        8.97       -6.51     71.06 o 
   1   0  19       23.31      -69.42     83.93 o 
   3   0  19       13.74      -23.38     82.07 o 
  -7   1  19        7.67       23.31     79.57 o 
  -6   1  19        0.89       -7.29     68.92 o 
  -5   1  19        0.08        0.00     74.06 o 
  -4   1  19       10.56       40.03     67.41 o 
  -3   1  19        0.60      136.90     68.70 o 
  -2   1  19        5.75      -12.94     83.36 o 
  -1   1  19        0.02      -32.67     78.64 o 
   0   1  19        3.84      -55.31     55.31 o 
   1   1  19       66.82       69.63     75.64 o 
   2   1  19        1.92       -7.36     83.93 o 
   3   1  19       16.33      -78.07     94.29 o 
  -7   2  19        0.35       78.14     70.77 o 
  -6   2  19        2.80       -7.36     78.14 o 
  -5   2  19        6.73       41.89     68.42 o 
  -4   2  19       34.19      100.87     72.70 o 
  -3   2  19        0.40      -32.81     68.56 o 
  -2   2  19        0.00      110.81     61.48 o 
  -1   2  19       10.08        6.58     66.77 o 
   0   2  19        0.10      -44.61     80.89 o 
   1   2  19       10.61      -79.64     79.64 o 
   2   2  19       41.70      -29.53     85.43 o 
   3   2  19       20.22      -86.36     88.50 o 
  -7   3  19        1.85      -31.60     80.50 o 
  -6   3  19       20.56      -66.84     86.29 o 
  -5   3  19        2.10       49.47     69.56 o 
  -4   3  19        8.32      224.55     63.48 o 
  -3   3  19       60.90      -75.49     75.49 o 
  -2   3  19        7.95      -46.18     80.57 o 
  -1   3  19        1.77      133.11     69.85 o 
   0   3  19       12.55       12.54     78.46 o 
   1   3  19        5.34       99.23     70.20 o 
   2   3  19        0.28      -67.13     88.58 o 
   3   3  19        2.98       55.55     80.50 o 
  -6   4  19        3.38      -83.64     83.64 o 
  -5   4  19        4.87       57.41     73.21 o 
  -4   4  19        8.56      -76.06     79.78 o 
  -3   4  19       56.66      -83.64     83.64 o 
  -2   4  19       13.30      -33.53     68.13 o 
  -1   4  19       13.54      209.82     78.07 o 
   0   4  19        9.44        1.85     49.38 o 
   1   4  19        3.08      -87.65     87.65 o 
   2   4  19        0.01      -86.00     86.00 o 
  -6   5  19       21.13       38.39     74.85 o 
  -5   5  19        6.92       21.95     74.99 o 
  -4   5  19       43.70       98.87     76.06 o 
  -3   5  19        6.13       41.46     77.49 o 
  -2   5  19        7.70      -20.59     79.64 o 
  -1   5  19       10.59       62.20     62.20 o 
   0   5  19        4.76       -5.82    113.24 o 
   1   5  19        0.35       66.13     68.56 o 
   2   5  19       10.87      -94.80     94.80 o 
  -6   6  19        3.26      -81.28     81.28 o 
  -5   6  19       19.11      -74.92     78.57 o 
  -4   6  19       23.79       21.73     78.28 o 
  -3   6  19        4.21      -28.31     76.28 o 
  -2   6  19        0.56      -79.28     79.28 o 
  -1   6  19        2.33      -14.15     76.99 o 
   0   6  19       20.90      -62.47     62.47 o 
   1   6  19        1.25      -45.11     88.36 o 
   2   6  19       19.78       39.46     81.64 o 
  -5   7  19       12.98        0.00     80.00 o 
  -4   7  19        1.62        7.43     75.49 o 
  -3   7  19       12.83        0.00     81.78 o 
  -2   7  19       36.85      -85.36     85.36 o 
  -1   7  19       10.80      -80.28     80.28 o 
   0   7  19        0.00       10.84     52.16 o 
   1   7  19        3.36       85.00     72.92 o 
  -5   8  19        3.41       63.48     78.57 o 
  -4   8  19       23.30       23.02     85.14 o 
  -3   8  19        0.06      -86.79     86.79 o 
  -2   8  19       10.16      -22.45     82.93 o 
  -1   8  19        0.78      -60.27     85.86 o 
   0   8  19       46.88       42.23     63.76 o 
   1   8  19        1.85       79.64     72.13 o 
  -4   9  19        7.54       63.55     81.07 o 
  -3   9  19        0.84       77.92     82.50 o 
  -2   9  19        1.77      -38.75     83.07 o 
  -1   9  19        8.51      -46.83     78.78 o 
   0   9  19        2.61       -0.13     67.74 o 
  -6   0  20        9.10      -84.79     84.79 o 
  -4   0  20       16.93        0.00     83.57 o 
  -2   0  20        7.22      -85.22     85.22 o 
   0   0  20       10.39      -16.64     68.13 o 
   2   0  20        0.26       15.66     86.50 o 
  -6   1  20        2.46      -61.84     92.08 o 
  -5   1  20        2.32       66.41     83.79 o 
  -4   1  20        1.44      178.22     63.34 o 
  -3   1  20        4.07      -87.79     87.79 o 
  -2   1  20        4.44       90.29     74.49 o 
  -1   1  20        4.75      126.25     68.77 o 
   0   1  20       86.05      159.62     59.83 o 
   1   1  20        0.53       22.38     80.78 o 
   2   1  20       72.92       15.73     84.50 o 
  -6   2  20        0.20      -85.86     85.86 o 
  -5   2  20       48.28        7.43     87.50 o 
  -4   2  20       33.90      -57.41     85.50 o 
  -3   2  20        3.65        0.00     77.07 o 
  -2   2  20       22.96       69.99     77.92 o 
  -1   2  20       23.52       70.63     82.36 o 
   0   2  20        6.17      -26.58     56.78 o 
   1   2  20        2.21       15.01     69.70 o 
   2   2  20        6.34      -55.26     86.14 o 
  -6   3  20        9.62       94.22     76.92 o 
  -5   3  20        0.99      -80.78     80.78 o 
  -4   3  20        1.57      -14.51     78.78 o 
  -3   3  20        0.13       56.91     87.72 o 
  -2   3  20        0.16      -49.54     77.21 o 
  -1   3  20       20.43        7.15     68.13 o 
   0   3  20        1.13      -56.79     56.79 o 
   1   3  20        0.34      -90.79     90.79 o 
   2   3  20        9.84     -106.95    106.95 o 
  -6   4  20        2.75      103.52     83.14 o 
  -5   4  20        9.00      182.73     79.14 o 
  -4   4  20        9.50       66.27     75.49 o 
  -3   4  20        4.24      137.26     73.35 o 
  -2   4  20       25.87      107.81     77.71 o 
  -1   4  20       27.96       -7.22     86.72 o 
   0   4  20        3.13       30.16     57.68 o 
   1   4  20       10.85       30.81     85.79 o 
  -5   5  20        0.11        7.72     83.14 o 
  -4   5  20       13.03       -7.51     81.93 o 
  -3   5  20       19.12       73.63     75.85 o 
  -2   5  20       28.11      -36.67     80.64 o 
  -1   5  20        0.24       81.36     80.71 o 
   0   5  20       22.15       87.36     57.00 o 
   1   5  20        6.17        0.00     86.00 o 
  -5   6  20        2.76      -84.29     84.29 o 
  -4   6  20       20.74      -46.11     77.57 o 
  -3   6  20        3.61      173.43     73.49 o 
  -2   6  20        5.47       52.54     82.57 o 
  -1   6  20        4.12      -78.28     78.28 o 
   0   6  20        0.01      -50.14     62.78 o 
  -4   7  20       15.08       86.79     81.57 o 
  -3   7  20       15.52       54.26     78.64 o 
  -2   7  20        0.32      -61.70     83.71 o 
  -1   7  20        0.57       85.57     80.43 o 
   0   7  20       17.14      -87.43     87.43 o 
  -2   8  20        3.73       95.37     75.35 o 
  -5   0  21        4.36      140.76     69.06 o 
  -3   0  21        3.56       82.00     72.70 o 
  -1   0  21        9.43       45.04     84.29 o 
  -5   1  21        0.41      -99.16     99.16 o 
  -4   1  21        1.68       30.38     78.28 o 
  -3   1  21       25.81       37.39     79.42 o 
  -2   1  21        8.27      -90.29     90.29 o 
  -1   1  21        0.17       60.19     76.71 o 
   0   1  21        6.66       72.64    100.19 o 
  -5   2  21        5.67      -83.43     83.43 o 
  -4   2  21        6.50      -77.64     77.64 o 
  -3   2  21        0.05       15.01     76.71 o 
  -2   2  21        0.08      -93.01     93.01 o 
  -1   2  21        0.12      158.99     72.99 o 
   0   2  21        0.22       62.35     55.89 o 
  -5   3  21        0.71       55.76     70.77 o 
  -4   3  21       14.53      -30.88     89.43 o 
  -3   3  21        5.33       37.96     78.57 o 
  -2   3  21        3.57      -45.40     78.71 o 
  -1   3  21       27.90      -22.95     88.86 o 
   0   3  21        3.12       -3.57     64.25 o 
  -4   4  21        0.31       62.70     84.43 o 
  -3   4  21        0.01      -46.25     86.50 o 
  -2   4  21       15.79       92.22     70.42 o 
  -1   4  21       15.48      -85.36     93.44 o 
   0   4  21        2.15       70.51     51.70 o 
  -3   5  21        4.23       -7.86     85.64 o 
  -2   5  21        0.02        0.00     93.87 o 
  -1   5  21       11.67      -31.60     91.51 o 
  -2   0  22       17.84      -15.87     92.72 o 
  -2   1  22       11.39       39.82     86.86 o 
                                                 
